# Supplementary material for: Sources of confidence in value-based choice
Source: Nat Commun. 2021 Dec 17;12:7337. doi: 10.1038/s41467-021-27618-5 (PMC8683513; doi:10.1038/s41467-021-27618-5)
Supplement: Supplementary file 4 — Source Data [file 41467_2021_27618_MOESM4_ESM.xlsx]

## Sheet: Figure 1
1d
Subject Nr	Subject z log var	Subject z choice consistency	Subject z confidence
1	0.735329	-0.0311873	0.399322
2	-0.835801	0.571599	-0.345577
3	1.58398	0.0143565	-0.0320941
4	0.138874	-0.691411	0.235542
5	-1.20929	0.76449	0.378607
6	1.49563	-1.05228	-0.820244
7	0.11667	-0.787584	-0.350484
8	-0.687511	0.566806	0.176275
9	0.118533	-0.0392245	1.43406
10	1.00284	0.943093	-1.29003
11	-0.435725	-1.51786	-0.145816
12	-1.54895	0.480826	2.51109
13	-0.569046	0.520471	1.23563
14	1.19622	-1.66736	0.628853
15	0.722937	-1.03013	-1.2021
16	-0.220739	0.12936	-0.0346195
17	-0.863178	1.78885	0.150386
18	2.05323	-1.14623	0.50311
19	-0.919706	0.998116	-1.32586
20	0.0538242	-0.908548	-0.299004
21	0.651416	-0.337747	-0.0658407
22	-0.611699	0.305541	-0.732799
23	-0.375793	0.00670208	-0.670089
24	0.113283	0.0104597	1.35226
25	-0.191875	-1.1519	-0.116096
26	-2.25159	2.21118	-0.100608
27	-1.67196	-0.223929	-0.460731
28	-0.930075	1.38711	2.77317
29	0.723213	-0.751086	-0.696935
30	0.787684	-0.620821	-0.750095
31	1.01079	-1.3646	0.232187
32	0.612553	1.20962	-1.3148
33	0.20593	1.41331	-1.25667
1e
Subject Nr	evidence.tile	correct	confidence		Subject Nr	zRT.tile	correct	confidence		Subject Nr	zTV.tile	correct	confidence
1	1	0	0.720539		1	1	0	0.747186		1	1	0	0.47288
1	1	1	0.789222		1	1	1	0.800374		1	1	1	0.715113
1	2	0	0.645563		1	2	0	0.707792		1	2	0	0.696738
1	2	1	0.765368		1	2	1	0.744359		1	2	1	0.686469
1	3	0	0.533983		1	3	0	0.628968		1	3	0	0.672851
1	3	1	0.684456		1	3	1	0.737759		1	3	1	0.783009
1	4	0	0.599103		1	4	0	0.589884		1	4	0	0.794539
1	4	1	0.704507		1	4	1	0.696128		1	4	1	0.795725
2	1	0	0.51039		2	1	0	0.659091		2	1	0	0.496435
2	1	1	0.652264		2	1	1	0.693436		2	1	1	0.59697
2	2	0	0.516002		2	2	0	0.621122		2	2	0	0.51279
2	2	1	0.623796		2	2	1	0.710997		2	2	1	0.677105
2	3	0	0.458333		2	3	0	0.348639		2	3	0	0.412121
2	3	1	0.684576		2	3	1	0.622108		2	3	1	0.693096
2	4	0	0.462121		2	4	0	0.241834		2	4	1	0.830087
2	4	1	0.681326		2	4	1	0.558633		3	1	1	0.535321
3	1	0	0.639765		3	1	0	0.636965		3	2	0	0.551623
3	1	1	0.692018		3	1	1	0.804708		3	2	1	0.63648
3	2	0	0.590693		3	2	0	0.640909		3	3	0	0.656115
3	2	1	0.686905		3	2	1	0.697753		3	3	1	0.76251
3	3	0	0.558321		3	3	0	0.624527		3	4	0	0.597895
3	3	1	0.657952		3	3	1	0.674579		3	4	1	0.769156
3	4	0	0.606893		3	4	0	0.49026		4	1	0	0.217051
3	4	1	0.681349		3	4	1	0.497835		4	1	1	0.468194
4	1	0	0.663149		4	1	0	0.919913		4	2	0	0.680392
4	1	1	0.649445		4	1	1	0.923656		4	2	1	0.790179
4	2	0	0.604023		4	2	0	0.813379		4	3	0	0.682849
4	2	1	0.695527		4	2	1	0.896926		4	3	1	0.761979
4	3	0	0.557504		4	3	0	0.517957		4	4	0	0.590754
4	3	1	0.820887		4	3	1	0.61927		4	4	1	0.909386
4	4	0	0.559622		4	4	0	0.345336		5	1	1	0.532777
4	4	1	0.754121		4	4	1	0.432612		5	2	0	0.560856
5	1	0	0.663223		5	1	0	0.679371		5	2	1	0.586806
5	1	1	0.633959		5	1	1	0.744829		5	3	0	0.650335
5	2	0	0.652443		5	2	0	0.613538		5	3	1	0.717821
5	2	1	0.717232		5	2	1	0.717824		5	4	0	0.732468
5	3	0	0.643349		5	3	0	0.611472		5	4	1	0.827183
5	3	1	0.738414		5	3	1	0.54347		6	1	0	0.411544
5	4	0	0.641775		5	4	1	0.443452		6	1	1	0.542063
5	4	1	0.747985		6	1	0	0.568362		6	2	0	0.627214
6	1	0	0.460227		6	1	1	0.7329		6	2	1	0.710456
6	1	1	0.534168		6	2	0	0.491265		6	3	0	0.412338
6	2	0	0.457927		6	2	1	0.47671		6	3	1	0.748918
6	2	1	0.550144		6	3	0	0.413179		6	4	0	0.517857
6	3	0	0.611712		6	3	1	0.713023		6	4	1	0.537157
6	3	1	0.646437		7	1	0	0.777791		7	1	0	0.259524
6	4	0	0.454185		7	1	1	0.735181		7	1	1	0.583333
6	4	1	0.595118		7	2	0	0.493998		7	2	0	0.39412
7	1	0	0.581385		7	2	1	0.499134		7	2	1	0.4614
7	1	1	0.55661		7	3	0	0.325216		7	3	0	0.575352
7	2	0	0.492743		7	3	1	0.591518		7	3	1	0.591141
7	2	1	0.70351		7	4	0	0.383959		7	4	0	0.71518
7	3	0	0.777814		7	4	1	0.395996		7	4	1	0.703612
7	3	1	0.701461		8	1	0	0.812937		8	1	0	0.542083
7	4	0	0.55795		8	1	1	0.826656		8	1	1	0.726629
7	4	1	0.602453		8	2	0	0.500541		8	2	0	0.585295
8	1	0	0.612133		8	2	1	0.691596		8	2	1	0.785173
8	1	1	0.64434		8	3	0	0.457638		8	4	0	0.192641
8	2	0	0.574342		8	3	1	0.62827		8	4	1	0.136364
8	2	1	0.7142		8	4	0	0.352125		9	1	0	0.410173
8	3	0	0.36342		8	4	1	0.317718		9	1	1	0.763915
8	3	1	0.749639		9	1	0	0.816897		9	2	0	0.645292
8	4	0	0.47851		9	1	1	0.941816		9	2	1	0.591558
8	4	1	0.788251		9	2	0	0.661436		9	3	0	0.707071
9	1	0	0.737013		9	2	1	0.88842		9	3	1	0.824269
9	1	1	0.868236		9	3	0	0.785714		9	4	0	0.841595
9	2	0	0.89899		9	3	1	0.781244		9	4	1	0.931782
9	2	1	0.875812		9	4	0	0.756993		10	1	0	0.233631
9	3	0	0.768218		9	4	1	0.617133		10	1	1	0.430065
9	3	1	0.845079		10	1	1	0.656656		10	2	0	0.412149
9	4	0	0.717729		10	2	0	0.627165		10	2	1	0.560215
9	4	1	0.823458		10	2	1	0.701643		10	3	0	0.555411
10	1	0	0.440476		10	3	0	0.630411		10	3	1	0.667508
10	1	1	0.506293		10	3	1	0.626361		10	4	0	0.429654
10	2	0	0.279994		10	4	0	0.31049		10	4	1	0.665043
10	2	1	0.551282		10	4	1	0.435365		11	1	0	0.546717
10	3	0	0.434565		11	1	0	0.60018		11	1	1	0.618506
10	3	1	0.568151		11	1	1	0.704473		11	2	0	0.645563
10	4	0	0.379028		11	2	0	0.57315		11	2	1	0.690957
10	4	1	0.531746		11	2	1	0.62494		11	3	0	0.647835
11	1	0	0.585034		11	3	0	0.623593		11	3	1	0.816509
11	1	1	0.782913		11	3	1	0.690794		11	4	0	0.742008
11	2	0	0.526953		11	4	0	0.606494		11	4	1	0.625
11	2	1	0.649431		11	4	1	0.598605		12	1	0	0.998918
11	3	0	0.626722		12	1	0	0.967316		12	1	1	0.954816
11	3	1	0.597967		12	1	1	0.998106		12	2	0	0.908329
11	4	0	0.671337		12	2	0	0.998918		12	2	1	0.962282
11	4	1	0.703808		12	2	1	0.961918		12	3	0	0.969697
12	1	0	0.932843		12	3	0	0.939076		12	3	1	0.959168
12	1	1	0.969336		12	3	1	0.949443		12	4	0	0.949753
12	2	0	0.912338		12	4	0	0.847312		12	4	1	0.956061
12	2	1	0.933899		12	4	1	0.936388		13	1	0	0.788391
12	3	0	0.965584		13	1	0	0.869511		13	1	1	0.813047
12	3	1	0.958022		13	1	1	0.814626		13	2	0	0.760462
12	4	0	0.910579		13	2	0	0.767045		13	2	1	0.801151
12	4	1	0.978196		13	2	1	0.865363		13	3	0	0.880952
13	1	0	0.68842		13	3	0	0.847785		13	3	1	0.754174
13	1	1	0.791792		13	3	1	0.802892		13	4	1	0.811905
13	2	0	0.807851		13	4	0	0.674409		14	1	0	0.648268
13	2	1	0.809604		13	4	1	0.718157		14	1	1	0.647389
13	3	0	0.769481		14	1	0	0.728535		14	2	0	0.664348
13	3	1	0.817807		14	1	1	0.812465		14	2	1	0.722078
13	4	0	0.852659		14	2	0	0.700244		14	3	0	0.648674
13	4	1	0.810142		14	2	1	0.706653		14	3	1	0.78638
14	1	0	0.728398		14	3	0	0.673455		14	4	0	0.801299
14	1	1	0.742544		14	3	1	0.700708		14	4	1	0.828128
14	2	0	0.691103		15	1	0	0.662879		15	1	0	0.44342
14	2	1	0.767451		15	1	1	0.883185		15	1	1	0.669821
14	3	0	0.699735		15	2	0	0.529453		15	2	0	0.482066
14	3	1	0.705382		15	2	1	0.783063		15	2	1	0.535376
14	4	0	0.689727		15	3	0	0.555736		15	3	0	0.549062
14	4	1	0.789322		15	3	1	0.444244		15	3	1	0.420455
15	1	0	0.461199		15	4	0	0.239313		15	4	0	0.239177
15	1	1	0.682261		15	4	1	0.366743		15	4	1	0.566481
15	2	0	0.390776		16	1	0	0.545455		16	1	0	0.258658
15	2	1	0.54615		16	1	1	0.752123		16	1	1	0.412518
15	3	0	0.375433		16	2	0	0.588941		16	2	0	0.494859
15	3	1	0.515404		16	2	1	0.717357		16	2	1	0.589381
15	4	0	0.512523		16	3	0	0.624399		16	3	0	0.609443
15	4	1	0.537067		16	3	1	0.659748		16	3	1	0.696625
16	1	0	0.667499		16	4	0	0.533151		16	4	0	0.671614
16	1	1	0.624665		16	4	1	0.592603		16	4	1	0.789134
16	2	0	0.596561		17	1	0	0.675325		17	1	0	0.582251
16	2	1	0.677255		17	1	1	0.672961		17	1	1	0.65368
16	3	0	0.588745		17	2	0	0.667749		17	2	0	0.605114
16	3	1	0.733013		17	2	1	0.702888		17	2	1	0.648927
16	4	0	0.474954		17	3	0	0.656025		17	3	0	0.662969
16	4	1	0.701955		17	3	1	0.676145		17	3	1	0.672037
17	1	0	0.641775		17	4	0	0.627622		17	4	0	0.682684
17	1	1	0.682833		17	4	1	0.671774		17	4	1	0.735351
17	2	0	0.646585		18	1	0	0.744048		18	1	0	0.525253
17	2	1	0.683773		18	1	1	0.810114		18	1	1	0.728257
17	3	0	0.637807		18	2	0	0.755952		18	2	0	0.695549
17	3	1	0.675261		18	2	1	0.87371		18	2	1	0.65654
17	4	0	0.666396		18	3	0	0.698124		18	3	0	0.691238
17	4	1	0.680736		18	3	1	0.73839		18	3	1	0.749603
18	1	0	0.68323		18	4	0	0.627559		18	4	0	0.690012
18	1	1	0.753565		18	4	1	0.642125		18	4	1	0.874527
18	2	0	0.657071		19	1	0	0.370491		19	1	0	0.179654
18	2	1	0.728398		19	1	1	0.746332		19	1	1	0.459436
18	3	0	0.713564		19	2	0	0.402056		19	2	0	0.410629
18	3	1	0.769481		19	2	1	0.747098		19	2	1	0.405664
18	4	0	0.608142		19	3	0	0.489935		19	3	0	0.422619
18	4	1	0.749498		19	3	1	0.561095		19	3	1	0.558915
19	1	0	0.355977		19	4	0	0.285647		19	4	0	0.310065
19	1	1	0.5583		19	4	1	0.37307		19	4	1	0.609325
19	2	0	0.367244		20	1	0	0.711194		20	2	0	0.428919
19	2	1	0.50974		20	1	1	0.805028		20	2	1	0.586197
19	3	0	0.47132		20	2	0	0.871573		20	3	0	0.672286
19	3	1	0.525815		20	2	1	0.853626		20	3	1	0.747105
19	4	0	0.355195		20	3	0	0.612795		20	4	0	0.747835
19	4	1	0.573434		20	3	1	0.70653		20	4	1	0.979437
20	1	0	0.546402		20	4	0	0.416386		21	1	0	0.524531
20	1	1	0.592043		20	4	1	0.533387		21	1	1	0.471591
20	2	0	0.588023		21	1	0	0.917749		21	2	0	0.545657
20	2	1	0.691411		21	1	1	0.816234		21	2	1	0.56519
20	3	0	0.553285		21	2	0	0.666991		21	3	0	0.596861
20	3	1	0.645342		21	2	1	0.805195		21	3	1	0.70827
20	4	0	0.529582		21	3	0	0.580231		21	4	0	0.705473
20	4	1	0.733311		21	3	1	0.708907		21	4	1	0.770722
21	1	0	0.589767		21	4	0	0.611607		22	1	1	0.666667
21	1	1	0.662067		21	4	1	0.595294		22	2	0	0.501283
21	2	0	0.664286		22	1	0	0.581169		22	2	1	0.455391
21	2	1	0.63199		22	1	1	0.686147		22	3	0	0.57224
21	3	0	0.629058		22	2	0	0.608225		22	3	1	0.650317
21	3	1	0.708355		22	2	1	0.660346		22	4	0	0.491497
21	4	0	0.551542		22	3	0	0.573593		22	4	1	0.69009
21	4	1	0.662396		22	3	1	0.612514		23	1	0	0.509943
22	1	0	0.574675		22	4	0	0.401706		23	1	1	0.759758
22	1	1	0.615895		22	4	1	0.509256		23	2	0	0.3985
22	2	0	0.47619		23	1	0	0.645022		23	2	1	0.563492
22	2	1	0.524742		23	1	1	0.858923		23	3	0	0.143398
22	3	0	0.452652		23	2	0	0.645771		23	3	1	0.351596
22	3	1	0.542511		23	2	1	0.76811		23	4	0	0.266883
22	4	0	0.499227		23	3	0	0.55748		23	4	1	0.306277
22	4	1	0.706627		23	3	1	0.598725		24	1	1	0.971501
23	1	0	0.577523		23	4	0	0.215039		24	2	0	0.611163
23	1	1	0.560277		23	4	1	0.292448		24	2	1	0.655303
23	2	0	0.377826		24	1	0	0.841847		24	3	0	0.726964
23	2	1	0.647367		24	1	1	0.947588		24	3	1	0.868914
23	3	0	0.319514		24	2	0	0.714054		24	4	0	0.888203
23	3	1	0.576531		24	2	1	0.849351		24	4	1	0.871039
23	4	0	0.415945		24	3	0	0.713667		25	2	0	0.517061
23	4	1	0.761511		24	3	1	0.787455		25	2	1	0.638258
24	1	0	0.739042		24	4	0	0.665344		25	3	0	0.659812
24	1	1	0.822511		24	4	1	0.642108		25	3	1	0.663878
24	2	0	0.743673		25	1	0	0.776455		25	4	0	0.714286
24	2	1	0.891252		25	1	1	0.870563		25	4	1	0.828231
24	3	0	0.758418		25	2	0	0.525253		26	1	0	0.204726
24	3	1	0.788841		25	2	1	0.76691		26	1	1	0.633817
24	4	0	0.734694		25	3	0	0.623995		26	2	0	0.411932
24	4	1	0.88563		25	3	1	0.747956		26	2	1	0.535594
25	1	0	0.554762		25	4	0	0.434307		26	3	0	0.399351
25	1	1	0.699717		25	4	1	0.586862		26	4	0	0.674423
25	2	0	0.616703		26	1	0	0.57224		26	4	1	0.833724
25	2	1	0.627345		26	1	1	0.790238		27	2	0	0.257576
25	3	0	0.624065		26	2	0	0.469426		27	2	1	0.27868
25	3	1	0.745837		26	2	1	0.718021		27	3	0	0.307359
25	4	0	0.547619		26	3	0	0.441829		27	3	1	0.60119
25	4	1	0.628169		26	3	1	0.699624		27	4	0	0.511472
26	1	0	0.459325		26	4	0	0.337302		27	4	1	0.692315
26	1	1	0.603254		26	4	1	0.486333		28	1	0	0.915765
26	2	0	0.361472		27	1	0	0.698825		28	1	1	0.998918
26	2	1	0.688474		27	1	1	0.881721		28	2	0	0.998918
26	3	0	0.551407		27	2	0	0.515639		28	2	1	0.951402
26	3	1	0.662801		27	2	1	0.699457		28	3	0	0.998918
26	4	0	0.27381		27	3	0	0.267677		28	3	1	0.971178
26	4	1	0.736066		27	3	1	0.293899		28	4	0	0.998918
27	1	0	0.464045		27	4	0	0.304329		28	4	1	0.996588
27	1	1	0.578658		27	4	1	0.0716089		29	1	0	0.410895
27	2	0	0.522573		28	1	0	0.749459		29	1	1	0.562162
27	2	1	0.746429		28	1	1	0.998918		29	2	0	0.5443
27	3	0	0.39917		28	2	0	0.998918		29	2	1	0.537956
27	3	1	0.608475		28	2	1	0.998918		29	3	0	0.512987
27	4	0	0.517424		28	3	0	0.998918		29	3	1	0.738817
27	4	1	0.730459		28	3	1	0.96957		29	4	0	0.464995
28	1	0	0.749459		28	4	0	0.998918		29	4	1	0.673016
28	1	1	0.981349		28	4	1	0.982305		30	1	0	0.32696
28	2	0	0.998918		29	1	0	0.719156		30	1	1	0.368687
28	2	1	0.998918		29	1	1	0.849161		30	2	0	0.397457
28	3	0	0.998918		29	2	0	0.510642		30	2	1	0.404275
28	3	1	0.972659		29	2	1	0.751385		30	3	0	0.506416
28	4	0	0.998918		29	3	0	0.500513		30	3	1	0.605993
28	4	1	0.993827		29	3	1	0.477674		30	4	0	0.685564
29	1	0	0.490203		29	4	0	0.3943		30	4	1	0.717532
29	1	1	0.620179		29	4	1	0.328517		31	1	0	0.557487
29	2	0	0.534572		30	1	0	0.698413		31	1	1	0.675985
29	2	1	0.622468		30	1	1	0.75851		31	2	0	0.67797
29	3	0	0.432468		30	2	0	0.578583		31	2	1	0.731962
29	3	1	0.606236		30	2	1	0.639726		31	3	0	0.583694
29	4	0	0.489448		30	3	0	0.53842		31	3	1	0.908936
29	4	1	0.689448		30	3	1	0.562568		31	4	0	0.686688
30	1	0	0.619275		30	4	0	0.419426		31	4	1	0.794327
30	1	1	0.652116		30	4	1	0.397235		32	1	0	0.149711
30	2	0	0.602737		31	1	0	0.720831		32	1	1	0.193723
30	2	1	0.467949		31	1	1	0.793746		32	2	0	0.439755
30	3	0	0.547619		31	2	0	0.614719		32	2	1	0.389129
30	3	1	0.52868		31	2	1	0.780444		32	3	0	0.518398
30	4	0	0.353535		31	3	0	0.581454		32	3	1	0.664994
30	4	1	0.67721		31	3	1	0.638282		32	4	0	0.683622
31	1	0	0.563801		31	4	0	0.500167		32	4	1	0.688645
31	1	1	0.676201		31	4	1	0.59462		33	1	0	0.121077
31	2	0	0.624852		32	1	0	0.465233		33	1	1	0.580574
31	2	1	0.780143		32	1	1	0.516563		33	2	0	0.299193
31	3	0	0.69697		32	2	0	0.378066		33	2	1	0.436061
31	3	1	0.779664		32	2	1	0.506043		33	3	0	0.346681
31	4	0	0.623697		32	3	1	0.560967		33	3	1	0.737813
31	4	1	0.695022		33	1	1	0.803916		33	4	0	0.25974
32	1	0	0.190476		33	2	0	0.516698		33	4	1	0.553944
32	1	1	0.459776		33	2	1	0.704576
32	2	0	0.462482		33	3	0	0.203824
32	2	1	0.472557		33	3	1	0.499129
32	3	0	0.534271		33	4	0	0.169169
32	3	1	0.552624		33	4	1	0.477035
32	4	0	0.494949
32	4	1	0.578755
33	1	0	0.396429
33	1	1	0.597055
33	2	0	0.112013
33	2	1	0.527795
33	3	0	0.222102
33	3	1	0.53452
33	4	0	0.25974
33	4	1	0.633241

## Sheet: Figure 3
3c								3e&g																														3d								3f&g
logit(Confidence)	theta_i	k_i	Example subject number		Model	Delta Loo		Subject Nr	vd.tile	correct	Empirical confidence	Predicted confidence		Subject Nr	RT.tile	correct	Empirical confidence	Predicted confidence		Subject Nr	TotalValue.tile	correct	Empirical confidence	Predicted confidence		Subject Nr	theta.tile.p	correct	Empirical confidence	Predicted confidence		Subject Nr	k.tile.p	correct	Empirical confidence	Predicted confidence		logit(Confidence)	theta_i	k_i	Example subject number		Model	Delta Loo		Subject Nr	vd.tile	correct	Empirical confidence
2.92636	1.20699	6.82235	1		FH	-639.9		1	1	0	0.720539	0.646552		1	1	0	0.747186	0.768566		1	1	0	0.47288	0.562871		1	1	0	0.497449	0.576037		1	1	0	0.471726	0.536533		0.563469	-0.919867	1.81048	1		FH	-1183.1		101	1	0	0.604969
1.09285	0.977094	6.20756	1		FN	-610.6		1	1	1	0.789222	0.745589		1	1	1	0.800374	0.886706		1	1	1	0.715113	0.72972		1	1	1	0.495851	0.622747		1	1	1	0.636499	0.614704		0.563469	0.249886	3.58121	1		FN	-750.9		101	1	1	0.186275
0.848329	0.971875	6.00407	1		VH	-1260.1		1	2	0	0.645563	0.656387		1	2	0	0.707792	0.687803		1	2	0	0.696738	0.648382		1	2	0	0.72381	0.688515		1	2	0	0.588328	0.592768		0.496212	0.178692	3.6446	1		VH	-1547.8		101	2	0	0.632511
5.03044	1.46452	7.87426	1		VN	0		1	2	1	0.765368	0.748645		1	2	1	0.744359	0.794389		1	2	1	0.686469	0.730988		1	2	1	0.655999	0.686277		1	2	1	0.689995	0.698834		0.471278	0.0230014	3.45509	1		VN	0		101	2	1	0.692157
0.204169	0.827666	4.87382	1					1	3	0	0.533983	0.582513		1	3	0	0.628968	0.620157		1	3	0	0.672851	0.685027		1	3	0	0.835859	0.712521		1	3	0	0.795815	0.678876		0.438255	-0.374832	3.16863	1					101	3	0	0.67082
0.283264	0.868894	5.08195	1					1	3	1	0.684456	0.734139		1	3	1	0.737759	0.729494		1	3	1	0.783009	0.771043		1	3	1	0.766079	0.764905		1	3	1	0.725147	0.769635		0.276253	-0.128715	3.36435	1					101	3	1	0.482843
-0.390156	0.720695	5.10267	1					1	4	0	0.599103	0.606752		1	4	0	0.589884	0.55857		1	4	0	0.794539	0.674705		1	4	0	0.875722	0.681778		1	4	0	0.808658	0.777551		0.340507	0.864876	4.2751	1					101	4	0	0.741465
0.838039	0.929435	5.6525	1					1	4	1	0.704507	0.720707		1	4	1	0.696128	0.64287		1	4	1	0.795725	0.739278		1	4	1	0.866565	0.804624		1	4	1	0.853788	0.836534		0.810222	0.352971	3.88436	1					101	4	1	0.186275
-0.195425	0.776304	5.12344	1					2	1	0	0.51039	0.536803		2	1	0	0.659091	0.646758		2	1	0	0.496435	0.532259		2	1	0	0.266285	0.435609		2	1	0	0.250782	0.400301		0.701984	0.343798	3.99997	1					106	1	0	0.350411
1.60944	1.01012	5.68378	1					2	1	1	0.652264	0.602584		2	1	1	0.693436	0.750579		2	1	1	0.59697	0.64629		2	1	1	0.316533	0.533295		2	1	1	0.465774	0.505082		0.737599	0.609345	4.07228	1					106	1	1	0.4
-0.208545	0.885371	5.75568	1					2	2	0	0.516002	0.545927		2	2	0	0.621122	0.535151		2	2	0	0.51279	0.523783		2	2	0	0.604377	0.580534		2	2	0	0.542809	0.546702		1.07264	0.450228	4.11579	1					106	2	0	0.464073
1.68128	1.04679	6.2707	1					2	2	1	0.623796	0.672045		2	2	1	0.710997	0.658616		2	2	1	0.677105	0.653398		2	2	1	0.60136	0.633454		2	2	1	0.607819	0.606915		1.15698	0.18886	3.70573	1					106	2	1	0.594771
1.07566	0.990957	6.03287	1					2	3	0	0.458333	0.470816		2	3	0	0.348639	0.43011		2	3	0	0.412121	0.435736		2	3	0	0.719817	0.586689		2	3	0	0.669778	0.591037		-0.340507	-0.360861	2.69549	1					106	3	0	0.573563
-1.84583	0.573647	4.98427	1					2	3	1	0.684576	0.636749		2	3	1	0.622108	0.565598		2	3	1	0.693096	0.641897		2	3	1	0.734713	0.676178		2	3	1	0.710055	0.70147		0.913547	0.694655	3.98883	1					106	4	0	0.662465
1.15126	0.901834	5.44785	1					2	4	0	0.462121	0.469826		2	4	0	0.241834	0.387557		2	4	1	0.830087	0.717692		2	4	0	0.854329	0.619506		2	4	0	0.780423	0.655145		-0.244346	-0.1711	3.43414	1					106	4	1	0.415686
0.698021	0.804739	5.91564	1					2	4	1	0.681326	0.682259		2	4	1	0.558633	0.497037		3	1	1	0.535321	0.641379		2	4	1	0.850018	0.712414		2	4	1	0.810674	0.751955		0.597561	0.285345	3.97721	1					107	1	0	0.331454
1.0417	0.973536	6.10828	1					3	1	0	0.639765	0.569519		3	1	0	0.636965	0.7101		3	2	0	0.551623	0.538221		3	1	0	0.450693	0.526499		3	1	0	0.364935	0.475715		0.597561	0.423815	4.0984	1					107	1	1	0.243137
-0.403662	0.782579	4.58259	1					3	1	1	0.692018	0.679608		3	1	1	0.804708	0.859243		3	2	1	0.63648	0.673383		3	1	1	0.362216	0.548119		3	1	1	0.43981	0.555311		0.875469	0.431572	4.09076	1					107	2	0	0.409708
2.35613	1.13602	6.86001	1					3	2	0	0.590693	0.573105		3	2	0	0.640909	0.604334		3	3	0	0.656115	0.589799		3	2	0	0.656325	0.623912		3	2	0	0.590188	0.561342		-0.372889	-0.646043	2.91353	1					107	2	1	0.249673
-1.68128	0.507937	3.69553	1					3	2	1	0.686905	0.66952		3	2	1	0.697753	0.747966		3	3	1	0.76251	0.73629		3	2	1	0.564462	0.648131		3	2	1	0.601918	0.66412		-0.308301	-0.305117	3.39884	1					107	3	0	0.548396
2.66723	1.21326	6.93483	1					3	3	0	0.558321	0.554149		3	3	0	0.624527	0.546671		3	4	0	0.597895	0.599073		3	3	0	0.728114	0.583411		3	3	0	0.702699	0.611886		0.913547	0.353292	3.96662	1					107	3	1	0.312745
1.17512	0.961485	6.00894	1					3	3	1	0.657952	0.696702		3	3	1	0.674579	0.649866		3	4	1	0.769156	0.737131		3	3	1	0.723747	0.732871		3	3	1	0.731366	0.718625		0.847298	0.515906	4.11815	1					107	4	0	0.725798
0.625706	0.884931	5.40171	1					3	4	0	0.606893	0.584079		3	4	0	0.49026	0.449777		4	1	0	0.217051	0.436956		3	4	0	0.875541	0.640227		3	4	0	0.88992	0.696615		-0.372889	-0.192815	3.55269	1					108	1	0	0.68799
0.212922	0.907621	5.65632	1					3	4	1	0.681349	0.719095		3	4	1	0.497835	0.532351		4	1	1	0.468194	0.62568		3	4	1	0.901684	0.779396		3	4	1	0.892004	0.816481		0.372889	0.341311	4.13495	1					108	1	1	0.640196
-0.399156	0.779327	4.83074	1					4	1	0	0.663149	0.634837		4	1	0	0.919913	0.864951		4	2	0	0.680392	0.591657		4	1	0	0.312812	0.499237		4	1	0	0.197932	0.485101		0.701984	1.17696	4.62414	1					108	2	0	0.733789
1.86433	1.05163	5.99445	1					4	1	1	0.649445	0.650708		4	1	1	0.923656	1.01452		4	2	1	0.790179	0.73448		4	1	1	0.192718	0.511806		4	1	1	0.280697	0.505786		-0.276253	0.0761682	3.82031	1					108	2	1	0.61634
1.57859	1.0177	6.31474	1					4	2	0	0.604023	0.584303		4	2	0	0.813379	0.666209		4	3	0	0.682849	0.627913		4	2	0	0.70671	0.63316		4	2	0	0.617587	0.549009		0.737599	0.313891	3.82004	1					108	3	0	0.773032
0.772136	0.934919	5.47143	1					4	2	1	0.695527	0.757332		4	2	1	0.896926	0.829923		4	3	1	0.761979	0.769325		4	2	1	0.574935	0.641919		4	2	1	0.659774	0.623049		0.737599	0.0639692	4.16427	1					108	3	1	0.638039
3.09558	1.22705	7.07451	1					4	3	0	0.557504	0.572723		4	3	0	0.517957	0.552377		4	4	0	0.590754	0.655097		4	3	0	0.86517	0.686766		4	3	0	0.875271	0.715566		0.308301	-0.0823183	3.96615	1					108	4	0	0.746148
1.67312	1.05082	6.25997	1					4	3	1	0.820887	0.793694		4	3	1	0.61927	0.596799		4	4	1	0.909386	0.883158		4	3	1	0.858185	0.745421		4	3	1	0.868767	0.80583		1.11436	0.30821	4.01865	1					108	4	1	0.609314
2.22642	1.12187	6.73282	1					4	4	0	0.559622	0.549046		4	4	0	0.345336	0.438419		5	1	1	0.532777	0.621071		4	4	0	0.998299	0.662185		4	4	0	0.997715	0.713568		0.913547	1.23437	4.61474	1					109	1	0	0.677977
2.74084	1.18427	6.70017	1					4	4	1	0.754121	0.752805		4	4	1	0.432612	0.485264		5	2	0	0.560856	0.575939		4	4	1	0.996652	0.916468		4	4	1	0.998918	0.931466		-0.276253	0.78096	3.98365	1					109	1	1	0.289216
-3.04452	0.349648	4.20894	1					5	1	0	0.663223	0.637456		5	1	0	0.679371	0.645505		5	2	1	0.586806	0.67947		5	1	0	0.609623	0.612279		5	1	0	0.524143	0.564772		0.875469	0.59224	4.29563	1					109	2	0	0.674066
1.31867	0.980937	5.92109	1					5	1	1	0.633959	0.667261		5	1	1	0.744829	0.765684		5	3	0	0.650335	0.629839		5	1	1	0.491847	0.61414		5	1	1	0.535173	0.61514		0.631993	0.391158	4.13977	1					109	2	1	0.347059
1.65694	1.06701	5.86327	1					5	2	0	0.652443	0.62528		5	2	0	0.613538	0.580317		5	3	1	0.717821	0.755132		5	2	0	0.703824	0.633181		5	2	0	0.649784	0.633435		-0.308301	-0.34289	3.12527	1					109	3	0	0.758483
-2.45595	0.474384	3.84261	1					5	2	1	0.717232	0.718664		5	2	1	0.717824	0.681238		5	4	0	0.732468	0.646848		5	2	1	0.629444	0.709684		5	2	1	0.66745	0.716119		0.244346	1.13704	4.30339	1					109	4	0	0.790768
1.00828	0.891347	4.79086	1					5	3	0	0.643349	0.60318		5	3	0	0.611472	0.577609		5	4	1	0.827183	0.749437		5	3	0	0.720625	0.622433		5	3	0	0.718615	0.636346		0.631993	0.391134	4.04538	1					110	1	0	0.405769
-2.8824	0.391447	3.60272	1					5	3	1	0.738414	0.745634		5	3	1	0.54347	0.591624		6	1	0	0.411544	0.476343		5	3	1	0.762412	0.757706		5	3	1	0.760101	0.762962		0.737599	0.481874	4.27129	1					110	1	1	0.323333
-0.536305	0.680894	4.85735	1					5	4	0	0.641775	0.572412		5	4	1	0.443452	0.520084		6	1	1	0.542063	0.603522		5	4	0	0.766775	0.633671		5	4	0	0.807514	0.673522		0.875469	0.73733	4.34911	1					110	2	0	0.587021
-1.05861	0.811944	5.01937	1					5	4	1	0.747985	0.763051		6	1	0	0.568362	0.549869		6	2	0	0.627214	0.518701		5	4	1	0.850883	0.769849		5	4	1	0.873613	0.803522		0.496212	0.231286	4.1585	1					110	2	1	0.845098
1.35812	0.994823	5.51809	1					6	1	0	0.460227	0.526199		6	1	1	0.7329	0.643859		6	2	1	0.710456	0.616235		6	1	0	0.213049	0.480403		6	1	0	0.253463	0.476309		0.847298	0.1541	3.71709	1					110	3	0	0.643021
1.633	1.08804	6.45214	1					6	1	1	0.534168	0.582241		6	2	0	0.491265	0.494442		6	3	0	0.412338	0.521569		6	1	1	0.215909	0.595449		6	1	1	0.246289	0.585264		-0.276253	-0.131138	3.47391	1					110	3	1	0.582353
-1.13355	0.656355	4.44501	1					6	2	0	0.457927	0.488218		6	2	1	0.47671	0.594344		6	3	1	0.748918	0.599434		6	2	0	0.544372	0.495866		6	2	0	0.466667	0.499888		0.666791	1.39021	4.7175	1					110	4	0	0.858333
0.807415	0.949155	5.61081	1					6	2	1	0.550144	0.614985		6	3	0	0.413179	0.432808		6	4	0	0.517857	0.500055		6	2	1	0.497763	0.597278		6	2	1	0.491597	0.584049		0.773668	0.434679	4.19151	1					111	1	0	0.576523
0.916291	0.961841	5.93565	1					6	3	0	0.611712	0.475779		6	3	1	0.713023	0.530264		6	4	1	0.537157	0.601148		6	3	0	0.703618	0.501399		6	3	0	0.644805	0.495219		0.308301	0.0892928	3.59083	1					111	1	1	0.56902
-4.10429	0.319168	3.44225	1					6	3	1	0.646437	0.610491		7	1	0	0.777791	0.65986		7	1	0	0.259524	0.40765		6	3	1	0.691249	0.595109		6	3	1	0.693926	0.609972		0.340507	0.290563	3.99433	1					111	2	0	0.566439
-0.53166	0.765699	4.90765	1					6	4	0	0.454185	0.485623		7	1	1	0.735181	0.765007		7	1	1	0.583333	0.581609		6	4	0	0.814007	0.529915		6	4	0	0.805736	0.529572		0.340507	0.152828	3.73564	1					111	2	1	0.487582
2.97212	1.19758	6.85976	1					6	4	1	0.595118	0.603782		7	2	0	0.493998	0.460108		7	2	0	0.39412	0.468702		6	4	1	0.855906	0.633076		6	4	1	0.879083	0.648374		0.875469	0.376233	3.91788	1					111	3	0	0.575389
2.42657	1.15697	6.87524	1					7	1	0	0.581385	0.565302		7	2	1	0.499134	0.607551		7	2	1	0.4614	0.641975		7	1	0	0.271537	0.469976		7	1	0	0.268615	0.400051		0.875469	0.675041	4.16012	1					111	4	0	0.641141
-0.160517	0.825383	5.27744	1					7	1	1	0.55661	0.591387		7	3	0	0.325216	0.424577		7	3	0	0.575352	0.559943		7	1	1	0.27423	0.522749		7	1	1	0.410414	0.481176		0.631993	0.449388	4.12092	1					112	1	0	0.554222
1.07566	0.907795	6.30895	1					7	2	0	0.492743	0.494359		7	3	1	0.591518	0.552312		7	3	1	0.591141	0.657445		7	2	0	0.654816	0.542566		7	2	0	0.592385	0.491963		0.737599	0.837847	4.51825	1					112	1	1	0.24549
0.635253	0.87915	4.82481	1					7	2	1	0.70351	0.670953		7	4	0	0.383959	0.383431		7	4	0	0.71518	0.562818		7	2	1	0.471501	0.598435		7	2	1	0.466611	0.612501		0.563469	0.403562	4.07572	1					112	2	0	0.676275
-0.782168	0.681016	4.54936	1					7	3	0	0.777814	0.615093		7	4	1	0.395996	0.436417		7	4	1	0.703612	0.68259		7	3	0	0.678211	0.609224		7	3	0	0.71149	0.637105		0.276253	0.142974	3.74201	1					112	2	1	0.294771
6.82763	1.67471	8.78234	1					7	3	1	0.701461	0.727664		8	1	0	0.812937	0.707469		8	1	0	0.542083	0.554685		7	3	1	0.720509	0.713278		7	3	1	0.733475	0.742094		-0.666791	-0.788047	2.33728	1					112	3	0	0.817442
2.05412	1.04333	5.4987	1					7	4	0	0.55795	0.48844		8	1	1	0.826656	0.849677		8	1	1	0.726629	0.732339		7	4	0	0.943633	0.610643		7	4	0	0.899567	0.678404		-0.276253	-0.790722	2.18974	1					112	4	0	0.913762
1.51137	1.02504	6.36775	1					7	4	1	0.602453	0.697231		8	2	0	0.500541	0.535085		8	2	0	0.585295	0.476426		7	4	1	0.90645	0.763543		7	4	1	0.912928	0.800076		0.847298	0.372661	4.011	1					113	1	0	0.599974
1.29287	0.830249	5.97948	1					8	1	0	0.612133	0.614029		8	2	1	0.691596	0.681847		8	2	1	0.785173	0.720685		8	1	0	0.237825	0.42686		8	1	0	0.28473	0.418785		-0.157186	-0.736407	2.83313	1					113	1	1	0.346814
-3.01986	0.506237	4.25095	1					8	1	1	0.64434	0.664872		8	3	0	0.457638	0.440791		8	4	0	0.192641	0.605052		8	1	1	0.311637	0.544687		8	1	1	0.31653	0.51513		-0.438255	-0.114826	3.28154	1					113	2	0	0.6833
1.25485	1.04453	6.43982	1					8	2	0	0.574342	0.456766		8	3	1	0.62827	0.57824		8	4	1	0.136364	0.691273		8	2	0	0.75	0.542783		8	2	0	0.735065	0.516265		0.701984	0.303074	3.94857	1					113	2	1	0.435948
1.73121	0.996862	5.91818	1					8	2	1	0.7142	0.6887		8	4	0	0.352125	0.358729		9	1	0	0.410173	0.590299		8	2	1	0.658531	0.695025		8	2	1	0.674242	0.665653		0.372889	0.229128	3.83903	1					113	3	0	0.87274
2.54875	1.12213	6.31064	1					8	3	0	0.36342	0.479834		8	4	1	0.317718	0.443002		9	1	1	0.763915	0.760002		8	3	0	0.817911	0.604855		8	3	0	0.791589	0.595093		0.563469	-0.606146	2.93774	1					113	3	1	0.392157
1.80955	1.06438	6.43824	1					8	3	1	0.749639	0.782541		9	1	0	0.816897	0.815231		9	2	0	0.645292	0.672978		8	3	1	0.828704	0.773701		8	3	1	0.81687	0.810361		0.597561	0.371303	4.01251	1					113	4	0	0.904493
1.46811	0.990065	5.61065	1					8	4	0	0.47851	0.465719		9	1	1	0.941816	0.987204		9	2	1	0.591558	0.691403		8	4	0	0.921672	0.715305		8	4	0	0.907888	0.74327		0.701984	0.136002	3.62837	1					114	1	0	0.513662
1.68948	1.01152	6.12399	1					8	4	1	0.788251	0.804673		9	2	0	0.661436	0.717239		9	3	0	0.707071	0.734928		8	4	1	0.938379	0.839302		8	4	1	0.933354	0.854123		0.597561	0.0802078	4.06995	1					114	1	1	0.142484
-6.82763	-0.0077362	2.31719	1					9	1	0	0.737013	0.764078		9	2	1	0.88842	0.85786		9	3	1	0.824269	0.799163		9	1	0	0.619048	0.705853		9	1	0	0.623568	0.657048		0.372889	0.0746254	3.62322	1					114	2	0	0.541245
-3.14913	0.511456	3.43754	1					9	1	1	0.868236	0.869121		9	3	0	0.785714	0.689585		9	4	0	0.841595	0.757884		9	1	1	0.565115	0.702746		9	1	1	0.566986	0.673052		0.597561	0.505313	4.24206	1					114	2	1	0.369935
-1.64892	0.563637	4.74159	1					9	2	0	0.89899	0.770155		9	3	1	0.781244	0.768985		9	4	1	0.931782	0.942462		9	2	0	0.839494	0.728561		9	2	0	0.822588	0.723433		0.563469	-0.00196119	4.27682	1					114	3	0	0.557592
0.848329	0.933481	5.70634	1					9	2	1	0.875812	0.908059		9	4	0	0.756993	0.66729		10	1	0	0.233631	0.320748		9	2	1	0.828863	0.839375		9	2	1	0.840466	0.800928		0.631993	0.294134	3.99046	1					114	3	1	0.159804
-0.85349	0.710808	4.97691	1					9	3	0	0.768218	0.712829		9	4	1	0.617133	0.670692		10	1	1	0.430065	0.492974		9	3	0	0.848124	0.729787		9	3	0	0.862849	0.796487		-0.157186	0.336633	3.85465	1					114	4	0	0.741599
1.17512	0.938414	5.98453	1					9	3	1	0.845079	0.850903		10	1	1	0.656656	0.876421		10	2	0	0.412149	0.343699		9	3	1	0.913019	0.890748		9	3	1	0.914675	0.902842		-0.340507	-0.0914671	3.52937	1					114	4	1	0.231373
2.90417	1.17143	6.60082	1					9	4	0	0.717729	0.67499		10	2	0	0.627165	0.617542		10	2	1	0.560215	0.562071		9	4	0	0.972222	0.810435		9	4	0	0.978626	0.887024		0.631993	0.395984	4.11606	1					115	1	0	0.713199
-0.737308	0.760927	4.307	1					9	4	1	0.823458	0.869276		10	2	1	0.701643	0.747431		10	3	0	0.555411	0.380429		9	4	1	0.980952	0.967338		9	4	1	0.974567	1.00144		0.631993	0.215559	3.81878	1					115	1	1	0.56634
2.53276	1.14214	6.28209	1					10	1	0	0.440476	0.391456		10	3	0	0.630411	0.47064		10	3	1	0.667508	0.623845		10	1	0	0.13438	0.264697		10	1	0	0.126551	0.249244		0.913547	0.523463	4.2451	1					115	2	0	0.793627
0.417203	0.824434	4.65589	1					10	1	1	0.506293	0.507893		10	3	1	0.626361	0.630745		10	4	0	0.429654	0.483666		10	1	1	0.114954	0.330747		10	1	1	0.170205	0.323871		0.847298	-0.174123	4.13198	1					115	2	1	0.397059
6.82763	1.70979	8.40521	1					10	2	0	0.279994	0.288381		10	4	0	0.31049	0.287376		10	4	1	0.665043	0.640699		10	2	0	0.57497	0.410394		10	2	0	0.498995	0.337568		0.340507	0.168473	3.92728	1					115	3	0	0.879487
6.82763	1.64518	8.25857	1					10	2	1	0.551282	0.537991		10	4	1	0.435365	0.428605		11	1	0	0.546717	0.57384		10	2	1	0.466126	0.498942		10	2	1	0.499599	0.478879		0.372889	-0.04154	3.41659	1					116	1	0	0.264627
2.92636	1.16671	7.04885	1					10	3	0	0.434565	0.362777		11	1	0	0.60018	0.660111		11	1	1	0.618506	0.64418		10	3	0	0.64363	0.435065		10	3	0	0.618687	0.463185		0.666791	0.401644	4.04843	1					116	1	1	0.354902
-0.916291	0.713061	4.62735	1					10	3	1	0.568151	0.587861		11	1	1	0.704473	0.769726		11	2	0	0.645563	0.533153		10	3	1	0.642693	0.628909		10	3	1	0.65093	0.59856		0.701984	0.574939	4.29847	1					116	2	0	0.24198
3.06975	1.23552	6.77455	1					10	4	0	0.379028	0.342519		11	2	0	0.57315	0.561264		11	2	1	0.690957	0.767537		10	4	0	0.867965	0.508099		10	4	0	0.707431	0.581061		0.308301	0.317688	3.96149	1					116	2	1	0.244444
3.8635	1.32305	7.52468	1					10	4	1	0.531746	0.565196		11	2	1	0.62494	0.643863		11	3	0	0.647835	0.64079		10	4	1	0.768284	0.665622		10	4	1	0.736249	0.738998		0.340507	0.30608	4.03857	1					116	3	0	0.330588
1.64892	1.06085	6.45994	1					11	1	0	0.585034	0.592278		11	3	0	0.623593	0.513966		11	3	1	0.816509	0.742963		11	1	0	0.391212	0.521748		11	1	0	0.577273	0.497542		0.244346	1.20706	4.59208	1					116	3	1	0.201961
2.05412	1.0783	6.71381	1					11	1	1	0.782913	0.684151		11	3	1	0.690794	0.596686		11	4	0	0.742008	0.635275		11	1	1	0.33401	0.536809		11	1	1	0.595083	0.543176		-0.308301	-0.0779127	3.58668	1					116	4	0	0.525585
4.51525	1.34273	6.74676	1					11	2	0	0.526953	0.582821		11	4	0	0.606494	0.469031		11	4	1	0.625	0.717934		11	2	0	0.65636	0.579112		11	2	0	0.591558	0.561685		0.372889	0.166254	3.69522	1					116	4	1	0.223529
-0.164875	0.856374	5.6002	1					11	2	1	0.649431	0.664484		11	4	1	0.598605	0.504403		12	1	0	0.998918	0.911933		11	2	1	0.592105	0.62592		11	2	1	0.660552	0.640571		-0.244346	-0.0905003	3.25959	1					117	1	0	0.472712
-0.467191	0.792424	4.89174	1					11	3	0	0.626722	0.582333		12	1	0	0.967316	0.984054		12	1	1	0.954816	0.922908		11	3	0	0.710281	0.647682		11	3	0	0.649408	0.641868		0.340507	0.625488	4.2076	1					117	1	1	0.236928
0.53166	0.901339	4.88229	1					11	3	1	0.597967	0.660243		12	1	1	0.998106	1.02872		12	2	0	0.908329	0.912495		11	3	1	0.73961	0.709226		11	3	1	0.694341	0.714392		0.276253	0.260939	4.1183	1					117	2	0	0.6187
-0.296526	0.842941	5.50045	1					11	4	0	0.671337	0.585422		12	2	0	0.998918	0.934561		12	2	1	0.962282	0.950454		11	4	0	0.871934	0.674511		11	4	0	0.56044	0.678903		0.276253	0.140708	4.06027	1					117	2	1	0.427451
6.82763	1.68612	8.76777	1					11	4	1	0.703808	0.73424		12	2	1	0.961918	0.981519		12	3	0	0.969697	0.909951		11	4	1	0.843965	0.771898		11	4	1	0.733045	0.803338		0.340507	0.0897407	3.61767	1					117	3	0	0.720811
0.630476	0.906258	5.26402	1					12	1	0	0.932843	0.934301		12	3	0	0.939076	0.909026		12	3	1	0.959168	0.982233		12	1	0	0.799278	0.890843		12	1	0	0.83372	0.879316		0.701984	0.530805	4.25719	1					117	4	0	0.888877
-0.426252	0.706397	4.54392	1					12	1	1	0.969336	0.952638		12	3	1	0.949443	0.942153		12	4	0	0.949753	0.922849		12	1	1	0.822511	0.924209		12	1	1	0.884719	0.910922		0.597561	0.446386	4.19223	1					118	1	0	0.733812
0.536305	0.891724	5.13905	1					12	2	0	0.912338	0.901158		12	4	0	0.847312	0.877391		12	4	1	0.956061	0.971728		12	2	0	0.998918	0.906102		12	2	0	0.92316	0.914379		0.308301	0.245369	3.96707	1					118	1	1	0.637908
1.2801	1.02068	6.30059	1					12	2	1	0.933899	0.948772		12	4	1	0.936388	0.909034		13	1	0	0.788391	0.740168		12	2	1	0.997314	0.937859		12	2	1	0.951373	0.937483		0.471278	0.201105	3.87708	1					118	2	0	0.912959
1.35148	1.01504	5.95014	1					12	3	0	0.965584	0.909196		13	1	0	0.869511	0.84679		13	1	1	0.813047	0.828099		12	3	0	0.998918	0.937071		12	3	0	0.998918	0.926612		0.471278	0.298146	3.96498	1					119	1	0	0.564957
1.50408	1.04629	6.02006	1					12	3	1	0.958022	0.967711		13	1	1	0.814626	0.93315		13	2	0	0.760462	0.711577		12	3	1	0.998918	0.967357		12	3	1	0.997186	0.977263		0.597561	0.553773	4.3327	1					119	1	1	0.651872
2.13163	1.1316	6.77702	1					12	4	0	0.910579	0.8837		13	2	0	0.767045	0.774372		13	2	1	0.801151	0.844624		12	4	0	0.998918	0.945068		12	4	0	0.998918	0.965516		-0.244346	-0.142263	3.34823	1					119	2	0	0.631046
1.18113	0.953209	6.02137	1					12	4	1	0.978196	0.978587		13	2	1	0.865363	0.884997		13	3	0	0.880952	0.671744		12	4	1	0.998918	1.01501		12	4	1	0.998918	1.0197		0.496212	0.116816	4.26694	1					119	2	1	0.713399
0.635253	0.903269	5.17617	1					13	1	0	0.68842	0.763999		13	3	0	0.847785	0.724923		13	3	1	0.754174	0.793684		13	1	0	0.642181	0.673269		13	1	0	0.631571	0.667096		0	0.0921687	3.66211	1					119	3	0	0.68704
0.717598	0.915428	5.89271	1					13	1	1	0.791792	0.811444		13	3	1	0.802892	0.804317		13	4	1	0.811905	0.815553		13	1	1	0.590701	0.724334		13	1	1	0.617038	0.718946		-0.308301	0.2868	3.45273	1					119	4	0	0.845316
1.76549	1.06158	5.87216	1					13	2	0	0.807851	0.751024		13	4	0	0.674409	0.663184		14	1	0	0.648268	0.656423		13	2	0	0.822047	0.738924		13	2	0	0.825912	0.721264		-0.212561	-0.220072	3.39147	1					120	1	0	0.473791
2.03281	1.07193	6.45909	1					13	2	1	0.809604	0.808155		13	4	1	0.718157	0.715692		14	1	1	0.647389	0.734164		13	2	1	0.802296	0.806497		13	2	1	0.822859	0.796502		0.308301	0.302864	4.09662	1					120	1	1	0.590196
1.77419	1.03049	6.23949	1					13	3	0	0.769481	0.708147		14	1	0	0.728535	0.723218		14	2	0	0.664348	0.633609		13	3	0	0.869821	0.785307		13	3	0	0.839421	0.773453		-0.157186	0.243935	3.66267	1					120	2	0	0.639965
1.5187	0.999635	5.71157	1					13	3	1	0.817807	0.825912		14	1	1	0.812465	0.857021		14	2	1	0.722078	0.752612		13	3	1	0.848421	0.876719		13	3	1	0.845927	0.876954		0.496212	0.285392	3.98016	1					120	2	1	0.132353
1.55585	1.06407	6.46975	1					13	4	0	0.852659	0.720347		14	2	0	0.700244	0.649837		14	3	0	0.648674	0.683451		13	4	0	0.941288	0.806648		13	4	0	0.920274	0.82699		0.276253	0.298074	4.03046	1					120	3	0	0.670327
1.43294	1.01114	5.89711	1					13	4	1	0.810142	0.85283		14	2	1	0.706653	0.736199		14	3	1	0.78638	0.811943		13	4	1	0.941394	0.878403		13	4	1	0.921943	0.901197		0.276253	0.223302	3.85259	1					120	3	1	0.663399
1.58624	0.98852	5.80758	1					14	1	0	0.728398	0.693622		14	3	0	0.673455	0.622466		14	4	0	0.801299	0.70332		14	1	0	0.625541	0.644136		14	1	0	0.566604	0.625031		-0.0941872	-0.357594	3.27284	1					120	4	0	0.726594
0.616186	0.867978	5.28312	1					14	1	1	0.744532	0.745873		14	3	1	0.700708	0.684508		14	4	1	0.828128	0.821739		14	1	1	0.503848	0.703118		14	1	1	0.548256	0.69721		-0.563469	-0.291205	3.19255	1					120	4	1	0.637908
1.68948	1.04525	6.09729	1					14	2	0	0.691103	0.67282		15	1	0	0.662879	0.698403		15	1	0	0.44342	0.410575		14	2	0	0.709256	0.659558		14	2	0	0.687848	0.66146		0.405465	0.185518	4.02131	1					121	1	0	0.522933
1.84583	1.09272	6.3503	1					14	2	1	0.766893	0.797502		15	1	1	0.883185	0.949956		15	1	1	0.669821	0.678534		14	2	1	0.660579	0.735302		14	2	1	0.686093	0.736599		0.372889	0.274235	3.89418	1					121	1	1	0.412549
1.47524	1.03982	6.19674	1					14	3	0	0.699735	0.64233		15	2	0	0.529453	0.514979		15	2	0	0.482066	0.464305		14	3	0	0.778355	0.710954		14	3	0	0.766234	0.70236		0.737599	0.269326	4.22322	1					121	2	0	0.477953
1.75684	1.03636	6.69421	1					14	3	1	0.705382	0.749688		15	2	1	0.783063	0.745086		15	2	1	0.535376	0.621484		14	3	1	0.779679	0.790446		14	3	1	0.766098	0.7868		0.563469	0.200385	4.18011	1					121	2	1	0.264314
1.4824	1.03018	5.97176	1					14	4	0	0.689727	0.65475		15	3	0	0.555736	0.407388		15	3	0	0.549062	0.394805		14	4	0	0.832054	0.700788		14	4	0	0.910256	0.720485		0.597561	0.474637	4.1607	1					121	3	0	0.558253
0.44895	0.892333	5.71875	1					14	4	1	0.789322	0.83007		15	3	1	0.444244	0.545003		15	3	1	0.420455	0.511788		14	4	1	0.882296	0.841449		14	4	1	0.919192	0.868933		0.405465	0.296788	3.986	1					121	3	1	0.211111
1.60167	1.05777	6.24362	1					15	1	0	0.461199	0.400016		15	4	0	0.239313	0.213789		15	4	0	0.239177	0.257413		15	1	0	0.141963	0.289747		15	1	0	0.128275	0.212848		-0.276253	0.201915	3.739	1					121	4	0	0.78435
1.35812	1.01597	6.34075	1					15	1	1	0.682261	0.632652		15	4	1	0.366743	0.383241		15	4	1	0.566481	0.559278		15	1	1	0.0898905	0.358978		15	1	1	0.115182	0.325766		0.372889	0.208595	3.83285	1					122	1	0	0.409861
2.16634	1.1211	6.53662	1					15	2	0	0.390776	0.414652		16	1	0	0.545455	0.717537		16	1	0	0.258658	0.515155		15	2	0	0.37019	0.329253		15	2	0	0.296138	0.381361		0.471278	0.484397	4.11686	1					122	1	1	0.308772
2.54875	1.14433	6.56161	1					15	2	1	0.54615	0.567455		16	1	1	0.752123	0.801038		16	1	1	0.412518	0.536468		15	2	1	0.300128	0.446149		15	2	1	0.367605	0.463178		0.810222	0.690544	4.51034	1					122	2	0	0.624375
2.84011	1.21671	6.9114	1					15	3	0	0.375433	0.329305		16	2	0	0.588941	0.602103		16	2	0	0.494859	0.554165		15	3	0	0.710206	0.495145		15	3	0	0.666048	0.454192		0.529694	1.19879	4.68875	1					122	2	1	0.258824
-1.633	0.564813	3.69683	1					15	3	1	0.515404	0.618777		16	2	1	0.717357	0.729742		16	2	1	0.589381	0.657606		15	3	1	0.678072	0.643088		15	3	1	0.701126	0.672826		-0.212561	-0.0570136	3.73206	1					122	3	0	0.883824
-0.606693	0.795072	5.56773	1					15	4	0	0.512523	0.412635		16	3	0	0.624399	0.58285		16	3	0	0.609443	0.574788		15	4	0	0.930087	0.623322		15	4	0	0.922799	0.634348		-0.212561	0.054385	3.77625	1					124	1	0	0.629836
1.75684	1.06054	6.15813	1					15	4	1	0.537067	0.581091		16	3	1	0.659748	0.649895		16	3	1	0.696625	0.690606		15	4	1	0.944656	0.8296		15	4	1	0.944044	0.863263		0.308301	-0.204862	3.08147	1					124	1	1	0.350196
-0.038966	0.826293	5.48919	1					16	1	0	0.667499	0.609145		16	4	0	0.533151	0.521396		16	4	0	0.671614	0.583434		16	1	0	0.483983	0.546254		16	1	0	0.463545	0.514959		0.631993	-0.389535	2.59855	1					124	2	0	0.687559
0.910994	0.917773	5.16545	1					16	1	1	0.624665	0.657387		16	4	1	0.592603	0.552801		16	4	1	0.789134	0.750432		16	1	1	0.413082	0.535391		16	1	1	0.511806	0.539421		0.438255	0.162957	4.19058	1					124	2	1	0.622059
-1.04732	0.719959	4.98242	1					16	2	0	0.596561	0.573455		17	1	0	0.675325	0.690148		17	1	0	0.582251	0.651507		16	2	0	0.639688	0.561113		16	2	0	0.628533	0.57575		0.471278	0.111093	4.0348	1					124	3	0	0.746065
-1.14534	0.620998	4.32937	1					16	2	1	0.677255	0.674215		17	1	1	0.672961	0.697371		17	1	1	0.65368	0.669566		16	2	1	0.636444	0.651218		16	2	1	0.649892	0.646597		0.496212	0.310636	4.18511	1					124	3	1	0.581699
1.41908	0.975542	6.25762	1					16	3	0	0.588745	0.564677		17	2	0	0.667749	0.663681		17	2	0	0.605114	0.649412		16	3	0	0.700216	0.623327		16	3	0	0.673993	0.622655		-0.212561	0.908054	4.1436	1					124	4	0	0.826969
1.21762	0.979797	5.87844	1					16	3	1	0.733013	0.717108		17	2	1	0.702888	0.682403		17	2	1	0.648927	0.676353		16	3	1	0.713108	0.723635		16	3	1	0.701531	0.722961		0.340507	0.142129	3.82732	1					124	4	1	0.621569
1.52606	1.00108	5.90363	1					16	4	0	0.474954	0.533612		17	3	0	0.656025	0.6616		17	3	0	0.662969	0.669439		16	4	0	0.7454	0.645203		16	4	0	0.683983	0.789539		0.563469	0.357043	3.99343	1					125	1	0	0.490649
-1.68948	0.623873	4.48412	1					16	4	1	0.701955	0.71195		17	3	1	0.676145	0.673377		17	3	1	0.672037	0.678171		16	4	1	0.815169	0.756383		16	4	1	0.792505	0.777761		0.847298	0.568385	4.41521	1					125	1	1	0.632353
1.24236	1.00699	6.25595	1					17	1	0	0.641775	0.662331		17	4	0	0.627622	0.654367		17	4	0	0.682684	0.664294		17	1	0	0.629076	0.656653		17	1	0	0.62491	0.653913		0.701984	0.650321	4.38274	1					125	2	0	0.571867
2.02228	1.08652	6.55386	1					17	1	1	0.681064	0.67655		17	4	1	0.671774	0.657669		17	4	1	0.735351	0.683014		17	1	1	0.632784	0.658514		17	1	1	0.664801	0.656845		0.529694	0.403639	4.137	1					125	2	1	0.844608
2.17813	1.11919	6.57831	1					17	2	0	0.646585	0.662246		18	1	0	0.744048	0.805354		18	1	0	0.525253	0.622122		17	2	0	0.640693	0.658122		17	2	0	0.637266	0.658145		-0.496212	-0.786548	2.70337	1					125	3	0	0.720761
1.46811	0.937367	4.90042	1					17	2	1	0.68575	0.678662		18	1	1	0.810114	0.920971		18	1	1	0.728257	0.731637		17	2	1	0.66864	0.66991		17	2	1	0.660842	0.673444		-0.631993	-0.590933	2.66613	1					125	3	1	0.543791
-0.23923	0.847022	5.48004	1					17	3	0	0.637807	0.65853		18	2	0	0.755952	0.745712		18	2	0	0.695549	0.651304		17	3	0	0.703734	0.683119		17	3	0	0.688745	0.667056		0	-0.031549	3.69253	1					125	4	0	0.838707
1.83667	1.04009	6.45821	1					17	3	1	0.675261	0.67317		18	2	1	0.87371	0.836109		18	2	1	0.65654	0.680005		17	3	1	0.687199	0.684735		17	3	1	0.704082	0.681548		0.666791	0.595685	4.21895	1					127	1	0	0.685452
6.82763	1.65412	8.08325	1					17	4	0	0.666396	0.666308		18	3	0	0.698124	0.681523		18	3	0	0.691238	0.67803		17	4	0	0.69697	0.670538		17	4	0	0.675325	0.690148		0.631993	0.124532	4.03079	1					127	1	1	0.586928
1.56339	1.06761	6.29268	1					17	4	1	0.680736	0.685002		18	3	1	0.73839	0.729721		18	3	1	0.749603	0.74573		17	4	1	0.716644	0.693719		17	4	1	0.68875	0.697408		0.631993	0.295393	4.268	1					127	2	0	0.789636
-1.43294	0.595762	4.66862	1					18	1	0	0.68323	0.663952		18	4	0	0.627559	0.61169		18	4	0	0.690012	0.674694		18	1	0	0.494464	0.632523		18	1	0	0.471295	0.593583		0.952256	0.658649	4.46014	1					127	2	1	0.603922
-2.21417	0.458178	3.63094	1					18	1	1	0.760823	0.753759		18	4	1	0.642125	0.642418		18	4	1	0.874527	0.858099		18	1	1	0.504484	0.6427		18	1	1	0.548587	0.617359		0.212561	-0.402537	3.71626	1					127	3	0	0.877531
-2.20204	0.545081	4.83388	1					18	2	0	0.657071	0.653568		19	1	0	0.370491	0.573615		19	1	0	0.179654	0.23907		18	2	0	0.706169	0.6751		18	2	0	0.682419	0.641939		0.471278	0.2334	3.92073	1					127	3	1	0.468235
0.99726	0.901026	5.68804	1					18	2	1	0.720215	0.704056		19	1	1	0.746332	0.826605		19	1	1	0.459436	0.464961		18	2	1	0.628444	0.682823		18	2	1	0.667355	0.668129		0.666791	0.515268	4.24751	1					127	4	0	0.949942
-1.0305	0.663514	5.07922	1					18	3	0	0.713564	0.673196		19	2	0	0.402056	0.480141		19	2	0	0.410629	0.398291		18	3	0	0.823516	0.683365		18	3	0	0.798031	0.71595		0.666791	0.216068	4.28694	1					128	1	0	0.62112
2.77951	1.20515	7.22723	1					18	3	1	0.769481	0.774389		19	2	1	0.747098	0.716091		19	2	1	0.405664	0.414535		18	3	1	0.773851	0.733163		18	3	1	0.736216	0.772479		-0.244346	0.301404	3.70874	1					128	1	1	0.637255
2.70344	1.22948	7.08865	1					18	4	0	0.608142	0.661548		19	3	0	0.489935	0.377739		19	3	0	0.422619	0.290909		18	4	0	0.885417	0.700998		18	4	0	0.873377	0.786231		0.563469	-0.0643329	4.06138	1					128	2	0	0.58765
-2.50144	0.4713	3.67635	1					18	4	1	0.749498	0.765712		19	3	1	0.561095	0.525979		19	3	1	0.573402	0.505153		18	4	1	0.925674	0.860756		18	4	1	0.92762	0.86848		-0.276253	0.602977	3.64645	1					128	2	1	0.6
2.48608	1.15208	6.99123	1					19	1	0	0.355977	0.383581		19	4	0	0.285647	0.270635		19	4	0	0.310065	0.38784		19	1	0	0.256656	0.345392		19	1	0	0.211357	0.288408		0.563469	0.203838	4.20367	1					128	3	0	0.610544
0.559616	0.792956	4.3807	1					19	1	1	0.5583	0.505796		19	4	1	0.37307	0.38039		19	4	1	0.606165	0.620899		19	1	1	0.161616	0.33446		19	1	1	0.182675	0.342006		0.701984	-0.0977165	4.27941	1					128	3	1	0.790196
1.68128	1.04877	5.81428	1					19	2	0	0.367244	0.390491		20	1	0	0.711194	0.822074		20	2	0	0.428919	0.448666		19	2	0	0.471166	0.393609		19	2	0	0.402733	0.381559		0.563469	0.183972	3.61108	1					128	4	0	0.724084
1.4122	0.953587	5.4788	1					19	2	1	0.50974	0.497727		20	1	1	0.805028	0.952994		20	2	1	0.586197	0.606858		19	2	1	0.406469	0.43654		19	2	1	0.431277	0.434568		0.847298	0.521922	4.25364	1					129	1	0	0.618576
2.56495	1.14347	6.71223	1					19	3	0	0.47132	0.34484		20	2	0	0.871573	0.723569		20	3	0	0.672286	0.618675		19	3	0	0.689394	0.417052		19	3	0	0.534361	0.44509		-0.597561	-0.277617	3.46503	1					129	1	1	0.323529
-0.601957	0.744847	4.68069	1					19	3	1	0.525815	0.550592		20	2	1	0.853626	0.880914		20	3	1	0.747105	0.748679		19	3	1	0.586551	0.564721		19	3	1	0.616308	0.543993		0.563469	0.273632	3.901	1					129	2	0	0.664745
2.58138	1.21166	6.79543	1					19	4	0	0.355195	0.289249		20	3	0	0.612795	0.570611		20	4	0	0.747835	0.700708		19	4	1	0.784307	0.695764		19	4	0	0.676948	0.538345		-0.244346	-0.238897	3.36526	1					129	2	1	0.465686
1.57097	1.03335	6.41685	1					19	4	1	0.573434	0.597662		20	3	1	0.70653	0.68881		20	4	1	0.979437	0.737862		20	1	0	0.325628	0.44852		19	4	1	0.809163	0.766023		-0.99164	-0.438748	3.00659	1					129	3	0	0.722865
4.24959	1.34444	7.3185	1					20	1	0	0.546402	0.608266		20	4	0	0.416386	0.410522		21	1	0	0.524531	0.526703		20	1	1	0.228355	0.453749		20	1	0	0.276732	0.396717		0.810222	0.408436	4.02843	1					129	4	0	0.842978
1.48959	1.02849	6.14854	1					20	1	1	0.592043	0.619413		20	4	1	0.533387	0.508072		21	1	1	0.471591	0.653562		20	2	0	0.61039	0.513026		20	1	1	0.319964	0.44371		-0.308301	-0.519036	3.32962	1					131	1	0	0.629857
1.57859	0.988296	6.5889	1					20	2	0	0.588023	0.549633		21	1	0	0.917749	0.85724		21	2	0	0.545657	0.606816		20	2	1	0.568272	0.594417		20	2	0	0.532395	0.481668		0	0.561627	3.83018	1					131	1	1	0.565359
0.274437	0.876687	5.26059	1					20	2	1	0.691411	0.687744		21	1	1	0.816234	0.972834		21	2	1	0.56519	0.663459		20	3	0	0.708481	0.604702		20	2	1	0.586875	0.540277		0.810222	0.752574	4.3691	1					131	2	0	0.665312
2.08677	1.05066	5.59602	1					20	3	0	0.553285	0.522269		21	2	0	0.666991	0.7242		21	3	0	0.596861	0.560419		20	3	1	0.730894	0.660018		20	3	0	0.697757	0.616358		0.308301	0.194635	3.86197	1					131	2	1	0.501569
2.56495	1.15919	7.1545	1					20	3	1	0.645342	0.652392		21	2	1	0.805195	0.811989		21	3	1	0.70827	0.682286		20	4	0	0.95683	0.76855		20	3	1	0.72286	0.697035		0.737599	0.560559	4.08584	1					131	3	0	0.733971
1.35812	1.02652	6.67277	1					20	4	0	0.529582	0.513668		21	3	0	0.580231	0.597261		21	4	0	0.705473	0.60671		20	4	1	0.87478	0.849732		20	4	0	0.940386	0.792644		-0.597561	-0.454211	2.74296	1					131	3	1	0.568627
1.72277	1.09725	6.69694	1					20	4	1	0.733311	0.740084		21	3	1	0.708907	0.722107		21	4	1	0.770722	0.70747		21	1	0	0.352706	0.564591		20	4	1	0.910669	0.92759		0.563469	0.387385	3.85266	1					131	4	0	0.867157
2.63212	1.18374	6.8524	1					21	1	0	0.589767	0.593179		21	4	0	0.611607	0.533108		22	1	1	0.666667	0.51888		21	1	1	0.299685	0.573172		21	1	0	0.3269	0.532778		0.340507	-0.0254179	3.84686	1					132	1	0	0.311289
1.64892	1.0764	6.0489	2					21	1	1	0.662067	0.647964		21	4	1	0.595294	0.603039		22	2	0	0.501283	0.50002		21	2	0	0.720418	0.588424		21	1	1	0.339556	0.554116		0.340507	-0.0952954	2.98222	1					132	1	1	0.21826
-0.884685	0.641936	4.32629	2					21	2	0	0.664286	0.590691		22	1	0	0.581169	0.675609		22	2	1	0.455391	0.571925		21	2	1	0.606983	0.663554		21	2	0	0.694805	0.555716		0.701984	0.328822	4.01287	1					132	2	0	0.732392
0.900435	0.938104	5.21155	2					21	2	1	0.63199	0.684505		22	1	1	0.686147	0.7514		22	3	0	0.57224	0.506116		21	3	0	0.747772	0.606411		21	2	1	0.625974	0.658541		0.496212	1.09689	4.44653	1					132	2	1	0.776471
0.895174	0.883095	5.09036	2					21	3	0	0.629058	0.629959		22	2	0	0.608225	0.569099		22	3	1	0.650317	0.613847		21	3	1	0.758355	0.712113		21	3	0	0.714226	0.603132		0.737599	0.259617	3.35994	1					132	3	0	0.816176
-2.28956	0.394369	3.45834	2					21	3	1	0.708355	0.674349		22	2	1	0.660346	0.680661		22	4	0	0.491497	0.536631		21	4	0	0.881674	0.615075		21	3	1	0.760552	0.691583		-0.340507	-0.175739	3.04866	1					132	4	0	0.878309
1.78295	1.00909	5.13316	2					21	4	0	0.551542	0.508381		22	3	0	0.573593	0.505921		22	4	1	0.69009	0.607887		21	4	1	0.8704	0.741923		21	4	0	0.878463	0.700265		0.666791	0.449045	4.07933	1					133	1	0	0.707869
1.26743	0.919799	5.05959	2					21	4	1	0.662396	0.708104		22	3	1	0.612514	0.589774		23	1	0	0.509943	0.388128		22	1	0	0.368371	0.44629		21	4	1	0.877909	0.793276		0.666791	0.0631502	4.02981	1					133	1	1	0.617429
1.19929	0.953244	5.52348	2					22	1	0	0.574675	0.54444		22	4	0	0.401706	0.422214		23	1	1	0.759758	0.730893		22	1	1	0.330447	0.489162		22	1	0	0.333583	0.410195		-0.471278	-0.309798	3.0945	1					133	2	0	0.740616
0.959111	0.897609	5.20704	2					22	1	1	0.615895	0.556876		22	4	1	0.509256	0.49994		23	2	0	0.3985	0.406063		22	2	0	0.544539	0.520754		22	1	1	0.363997	0.47617		-1.15698	-0.549914	3.12792	1					133	2	1	0.576471
-0.230452	0.696355	4.55726	2					22	2	0	0.47619	0.546164		23	1	0	0.645022	0.644965		23	2	1	0.563492	0.617997		22	2	1	0.569499	0.582504		22	2	0	0.527647	0.497357		0.438255	-0.126855	3.58306	1					133	3	0	0.729916
0.959111	0.959414	5.468	2					22	2	1	0.524742	0.593989		23	1	1	0.858923	0.954673		23	3	0	0.143398	0.378438		22	3	0	0.662744	0.552539		22	2	1	0.598831	0.562273		0.405465	0.338807	4.0101	1					133	3	1	0.607353
-0.698021	0.692921	4.45653	2					22	3	0	0.452652	0.466002		23	2	0	0.645771	0.497643		23	3	1	0.351596	0.51518		22	3	1	0.627242	0.626502		22	3	0	0.628985	0.554241		0.308301	0.0124371	3.61184	1					133	4	0	0.75
0.160517	0.796408	4.75325	2					22	3	1	0.542511	0.568028		23	2	1	0.76811	0.739056		23	4	0	0.266883	0.33583		22	4	0	0.655628	0.595027		22	3	1	0.646277	0.63597		0.913547	0.578794	4.2733	1					134	1	0	0.700871
-1.93115	0.439225	3.84546	2					22	4	0	0.499227	0.454486		23	3	0	0.55748	0.389455		23	4	1	0.306277	0.57373		22	4	1	0.765082	0.661106		22	4	0	0.641929	0.629397		0.529694	0.0607148	3.54009	1					134	1	1	0.55
0.606693	0.855161	4.78429	2					22	4	1	0.706627	0.671994		23	3	1	0.598725	0.570166		24	1	1	0.971501	0.773268		23	1	0	0.15895	0.300736		22	4	1	0.739812	0.700765		0.737599	0.390519	4.23161	1					134	2	0	0.619401
-1.16315	0.563137	3.80186	2					23	1	0	0.577523	0.456361		23	4	0	0.215039	0.235079		24	2	0	0.611163	0.701407		23	1	1	0.0926749	0.324948		23	1	0	0.123092	0.21677		0.563469	1.04363	4.37025	1					134	2	1	0.487255
0.467191	0.888464	5.29321	2					23	1	1	0.560277	0.580396		23	4	1	0.292448	0.363704		24	2	1	0.655303	0.773788		23	2	0	0.521405	0.398465		23	1	1	0.10926	0.335644		0.471278	0.419832	4.10981	1					134	3	0	0.726817
1.11019	0.976026	5.31448	2					23	2	0	0.377826	0.333198		24	1	0	0.841847	0.808592		24	3	0	0.726964	0.713804		23	2	1	0.436373	0.52611		23	2	0	0.404559	0.399547		1.07264	0.745191	4.43094	1					134	3	1	0.417974
0.717598	0.802805	4.99907	2					23	2	1	0.647367	0.610311		24	1	1	0.947588	0.977182		24	3	1	0.867109	0.871036		23	3	0	0.832492	0.521426		23	2	1	0.502581	0.559628		-0.212561	-0.56452	2.98265	1					134	4	0	0.805229
-1.07566	0.511119	3.60496	2					23	3	0	0.319514	0.3638		24	2	0	0.714054	0.727917		24	4	0	0.888203	0.763829		23	3	1	0.720025	0.763131		23	3	0	0.776824	0.540828		0.308301	0.020175	3.4418	1					134	4	1	0.00980392
1.24236	0.900297	4.60203	2					23	3	1	0.576531	0.672278		24	2	1	0.849351	0.847879		24	4	1	0.875957	0.878329		23	4	0	0.994949	0.586292		23	3	1	0.753672	0.773724		0.875469	0.272336	3.81095	1					135	1	0	0.75323
1.22378	0.941722	5.11909	2					23	4	0	0.415945	0.345163		24	3	0	0.713667	0.6843		25	2	0	0.517061	0.566008		23	4	1	0.967616	0.846078		23	4	0	0.957792	0.614508		0.563469	0.0794575	3.68228	1					135	1	1	0.576797
0.038966	0.758414	4.15083	2					23	4	1	0.761511	0.771356		24	3	1	0.787455	0.759375		25	2	1	0.638258	0.640865		24	1	0	0.63953	0.705647		23	4	1	0.974966	0.869648		0.438255	0.108325	4.11745	1					135	2	0	0.922684
0.678572	0.890922	5.38489	2					24	1	0	0.739042	0.72985		24	4	0	0.665344	0.625705		25	3	0	0.659812	0.630788		24	1	1	0.581097	0.725289		24	1	0	0.589599	0.655054		0.405465	0.274432	3.98249	1					135	3	0	0.977255
-0.782168	0.553361	3.907	2					24	1	1	0.822511	0.821792		24	4	1	0.642108	0.690259		25	3	1	0.663878	0.692393		24	2	0	0.789502	0.691628		24	1	1	0.609072	0.703964		-0.372889	0.128717	3.84217	1
1.08137	0.80096	3.85451	2					24	2	0	0.743673	0.729625		25	1	0	0.776455	0.825161		25	4	0	0.714286	0.632063		24	2	1	0.734326	0.781146		24	2	0	0.734594	0.727123		0.308301	0.0760609	3.72678	1
1.25485	1.02318	5.44568	2					24	2	1	0.891252	0.876493		25	1	1	0.870563	0.971199		25	4	1	0.828231	0.689755		24	3	0	0.874098	0.771482		24	2	1	0.773313	0.811004		0.308301	-0.382587	3.79995	1
1.31219	0.965998	5.60309	2					24	3	0	0.758418	0.743869		25	2	0	0.525253	0.579594		26	1	0	0.204726	0.421595		24	3	1	0.906656	0.890468		24	3	0	0.880111	0.79461		0.340507	-0.0808472	4.04053	1
-0.130053	0.798522	5.06874	2					24	3	1	0.788841	0.825714		25	2	1	0.76691	0.814836		26	1	1	0.633817	0.675091		24	4	0	0.998918	0.808981		24	3	1	0.920759	0.88365		0.340507	0.326338	4.17217	1
2.45595	1.15281	5.93714	2					24	4	0	0.734694	0.69098		25	3	0	0.623995	0.529102		26	2	0	0.411932	0.489422		24	4	1	0.998918	0.949429		24	4	0	0.998918	0.796093		0.563469	0.64406	4.10971	1
0.390156	0.801985	4.50737	2					24	4	1	0.88563	0.905718		25	3	1	0.747956	0.708311		26	2	1	0.535594	0.558341		25	1	0	0.280664	0.453548		24	4	1	0.998599	0.977186		-0.308301	0.0766684	3.42017	1
2.09784	1.08995	4.98443	2					25	1	0	0.554762	0.584021		25	4	0	0.434307	0.448005		26	3	0	0.399351	0.416941		25	1	1	0.341315	0.473101		25	1	0	0.272607	0.40845		-0.276253	-0.167796	3.55111	1
0.536305	0.847218	5.13083	2					25	1	1	0.699717	0.681452		25	4	1	0.586862	0.555279		26	4	0	0.674423	0.600424		25	2	0	0.668019	0.640302		25	1	1	0.426505	0.50046		0.308301	0.199398	3.87763	1
0.408171	0.84299	4.71793	2					25	2	0	0.616703	0.639042		26	1	0	0.57224	0.658989		26	4	1	0.833724	0.666399		25	2	1	0.666962	0.707177		25	2	0	0.526154	0.500847		0.244346	1.2336	4.3577	1
-0.199796	0.711126	4.22244	2					25	2	1	0.627345	0.670871		26	1	1	0.790238	0.823032		27	2	0	0.257576	0.298454		25	3	0	0.816017	0.65483		25	2	1	0.696553	0.617322		0.372889	0.252687	3.95306	1
1.05296	0.908668	4.69147	2					25	3	0	0.624065	0.643178		26	2	0	0.469426	0.528832		27	2	1	0.27868	0.525699		25	3	1	0.751499	0.695716		25	3	0	0.683802	0.606781		0.244346	0.305716	4.07653	1
-0.698021	0.617228	3.63395	2					25	3	1	0.745837	0.709033		26	2	1	0.718021	0.709482		27	3	0	0.307359	0.295465		25	4	0	0.873737	0.765634		25	3	1	0.751082	0.73922		0.631993	0.445288	4.15722	1
1.19322	1.00852	6.08103	2					25	4	0	0.547619	0.467672		26	3	0	0.441829	0.496255		27	3	1	0.60119	0.559529		25	4	1	0.836996	0.762526		25	4	0	0.830677	0.796906		0.597561	0.446427	4.23067	1
-1.75684	0.439211	3.47137	2					25	4	1	0.628169	0.627733		26	3	1	0.699624	0.618624		27	4	0	0.511472	0.482992		26	1	0	0.325284	0.462791		25	4	1	0.900839	0.922597		0.308301	0.30509	4.13076	1
0.568982	0.829379	4.59712	2					26	1	0	0.459325	0.525534		26	4	0	0.337302	0.414236		27	4	1	0.692315	0.699261		26	1	1	0.34657	0.514474		26	1	0	0.31829	0.425138		0.308301	0.33506	4.03794	1
-0.889924	0.767331	5.09193	2					26	1	1	0.601243	0.586762		26	4	1	0.486333	0.508579		28	1	0	0.915765	0.952678		26	2	0	0.590909	0.514168		26	1	1	0.45813	0.501869		0.810222	0.512362	4.20341	1
1.44692	0.937005	4.60983	2					26	2	0	0.361472	0.441581		27	1	0	0.698825	0.649106		28	1	1	0.998918	1.00864		26	2	1	0.6243	0.631735		26	2	0	0.365079	0.515422		0.340507	-0.547743	3.45507	1
2.28956	1.11531	5.54075	2					26	2	1	0.687916	0.674964		27	1	1	0.881721	0.870574		28	2	0	0.998918	0.944651		26	3	0	0.727273	0.763112		26	2	1	0.627465	0.623333		0.597561	0.781004	4.06552	1
-0.0519597	0.741811	4.34042	2					26	3	0	0.551407	0.49849		27	2	0	0.515639	0.449392		28	2	1	0.951402	0.986534		26	3	1	0.728408	0.722048		26	3	0	0.652597	0.563781		0.308301	0.585252	4.15262	1
0.895174	0.885273	4.62564	2					26	3	1	0.662801	0.660669		27	2	1	0.699457	0.666002		28	3	0	0.998918	0.936751		26	4	0	0.815657	0.594164		26	3	1	0.73113	0.706386		0.631993	0.136453	3.66839	1
-0.777147	0.629664	4.41072	2					26	4	0	0.27381	0.476567		27	3	0	0.267677	0.347838		28	3	1	0.971178	0.963756		26	4	1	0.897741	0.743417		26	4	0	0.819264	0.714586		0.372889	-0.0344444	4.09332	1
0.772136	0.942843	5.34564	2					26	4	1	0.736066	0.722203		27	3	1	0.293899	0.408183		28	4	0	0.998918	0.946406		27	1	0	0.266968	0.431066		26	4	1	0.843019	0.795646		0.563469	0.355983	4.1118	1
1.31219	0.937855	5.11524	2					27	1	0	0.464045	0.455629		27	4	0	0.304329	0.221978		28	4	1	0.996588	0.989939		27	1	1	0.125208	0.44736		27	1	0	0.108171	0.353986		-0.244346	0.136703	3.79302	1
0.916291	0.927035	5.12914	2					27	1	1	0.578658	0.611386		27	4	1	0.0716089	0.302423		29	1	0	0.410895	0.368765		27	2	0	0.55017	0.436456		27	1	1	0.155432	0.421999		0.340507	-0.232937	3.12878	1
1.12768	0.85511	4.30364	2					27	2	0	0.522573	0.452251		28	1	0	0.749459	0.98016		29	1	1	0.562162	0.658201		27	2	1	0.448052	0.617002		27	2	0	0.537624	0.441952		0.276253	0.0883061	3.59757	1
0.693147	0.977695	5.76212	2					27	2	1	0.746429	0.672252		28	1	1	0.998918	1.05073		29	2	0	0.5443	0.441469		27	3	0	0.831602	0.444149		27	2	1	0.513034	0.631148		0.308301	0.14679	3.54082	1
-1.86433	0.396724	3.05612	2					27	3	0	0.39917	0.433283		28	2	0	0.998918	0.964311		29	2	1	0.537956	0.567823		27	3	1	0.76444	0.681538		27	3	0	0.780664	0.558741		0.471278	1.12688	4.40381	1
-1.09861	0.571837	4.09266	2					27	3	1	0.608475	0.601671		28	2	1	0.998918	1.01735		29	3	0	0.512987	0.427756		27	4	0	0.89966	0.571691		27	3	1	0.813891	0.691205		0.737599	1.00611	4.38495	1
-1.54088	0.440211	3.74181	2					27	4	0	0.517424	0.467058		28	3	0	0.998918	0.948246		29	3	1	0.738817	0.626532		27	4	1	0.953922	0.818722		27	4	0	0.992424	0.621001		0.773668	0.277282	4.09641	1
0.787198	0.862583	5.46041	2					27	4	1	0.730459	0.787674		28	3	1	0.96957	0.982422		29	4	0	0.464995	0.456478		28	1	0	0.915765	0.923182		27	4	1	0.961688	0.857064		0.847298	0.49167	4.10586	1
0.812494	0.831586	4.39107	2					28	1	0	0.749459	0.945832		28	4	0	0.998918	0.92395		29	4	1	0.673016	0.725688		28	1	1	0.939549	0.935394		28	1	0	0.998918	0.923189		0.529694	0.250399	3.83322	1
2.07579	1.1283	5.81226	2					28	1	1	0.981349	0.963907		28	4	1	0.982305	0.943858		30	1	0	0.32696	0.35921		28	2	0	0.998918	0.956011		28	1	1	0.977482	0.938322		0.244346	0.0858033	3.69561	1
-0.426252	0.663807	4.28988	2					28	2	0	0.998918	0.945076		29	1	0	0.719156	0.655351		30	1	1	0.368687	0.55921		28	2	1	0.998918	0.973811		28	2	0	0.998918	0.938422		-0.276253	-0.0492317	3.54485	1
1.7397	1.01444	5.19338	2					28	2	1	0.998918	0.99532		29	1	1	0.849161	0.904848		30	2	0	0.397457	0.362167		28	3	0	0.998918	0.958732		28	2	1	0.967735	0.973329		0.308301	0.129841	3.84625	1
1.50408	1.01759	5.65166	2					28	3	0	0.998918	0.943279		29	2	0	0.510642	0.510105		30	2	1	0.404275	0.572005		28	3	1	0.998918	1.00639		28	3	0	0.998918	0.959717		-0.308301	-0.217828	3.52594	1
-0.305382	0.738459	4.48912	2					28	3	1	0.972659	1.0001		29	2	1	0.751385	0.70502		30	3	0	0.506416	0.447157		28	4	0	0.998918	0.978753		28	3	1	0.998918	1.00584		0.563469	0.0656296	4.1047	1
-2.51699	0.30581	3.08905	2					28	4	0	0.998918	0.959881		29	3	0	0.500513	0.414063		30	3	1	0.605993	0.607645		28	4	1	0.998918	1.03199		28	4	0	0.85637	0.974046		0.496212	0.136658	3.84225	1
1.64892	0.990399	5.42895	2					28	4	1	0.993827	0.996508		29	3	1	0.477674	0.523883		30	4	0	0.685564	0.55297		29	1	0	0.278023	0.396171		28	4	1	0.998918	1.03924		0.496212	0.585683	4.11034	1
-1.0871	0.54567	3.38999	2					29	1	0	0.489368	0.447024		29	4	0	0.3943	0.337138		30	4	1	0.717532	0.678279		29	1	1	0.0938466	0.39414		29	1	0	0.176046	0.377866		0.308301	0.353242	4.04907	1
1.09861	0.916611	5.4381	2					29	1	1	0.620179	0.605542		29	4	1	0.328517	0.387936		31	1	0	0.557487	0.565532		29	2	0	0.556086	0.43776		29	1	1	0.128376	0.4093		-0.276253	0.04806	3.50854	1
1.29928	1.00389	5.76794	2					29	2	0	0.530844	0.426773		30	1	0	0.698413	0.650292		31	1	1	0.675985	0.72675		29	2	1	0.403074	0.545934		29	2	0	0.491883	0.411815		-0.244346	-0.530083	3.40312	1
-0.300952	0.709048	4.68795	2					29	2	1	0.622468	0.666223		30	1	1	0.75851	0.846335		31	2	0	0.67797	0.59097		29	3	0	0.694722	0.482719		29	2	1	0.454349	0.524937		0.276253	0.0899389	3.58312	1
0.905709	0.921729	5.06804	2					29	3	0	0.432468	0.450301		30	2	0	0.578583	0.529703		31	2	1	0.731962	0.703511		29	3	1	0.689879	0.646749		29	3	0	0.704613	0.463672		0.308301	0.32944	3.92477	1
2.03281	1.08889	5.54377	2					29	3	1	0.606236	0.676461		30	2	1	0.639726	0.690744		31	3	0	0.583694	0.553795		29	4	0	0.837843	0.541838		29	3	1	0.730062	0.668434		0.563469	0.316504	3.9406	1
1.80063	1.04425	5.47868	2					29	4	0	0.489448	0.430975		30	3	0	0.53842	0.442149		31	3	1	0.908936	0.838739		29	4	1	0.945226	0.848949		29	4	0	0.926871	0.638692		0.563469	0.361485	3.76178	1
-1.79176	0.454795	3.56255	2					29	4	1	0.689448	0.673883		30	3	1	0.562568	0.568958		31	4	0	0.686688	0.642695		30	1	0	0.284524	0.375392		29	4	1	0.964348	0.8846		1.03175	0.616257	4.37757	1
1.54088	1.11582	6.09901	2					30	1	0	0.619275	0.521973		30	4	0	0.419426	0.331947		31	4	1	0.794327	0.838428		30	1	1	0.174242	0.403794		30	1	0	0.381351	0.324633		0.666791	0.195053	3.68427	1
-1.3782	0.486429	4.28422	2					30	1	1	0.652116	0.630025		30	4	1	0.397235	0.424203		32	1	0	0.149711	0.449171		30	2	0	0.601898	0.476881		30	1	1	0.300725	0.405457		0.666791	0.334089	4.13629	1
-0.00432901	0.83808	5.43528	2					30	2	0	0.602737	0.500346		31	1	0	0.720831	0.70883		32	1	1	0.193723	0.492223		30	2	1	0.51039	0.608556		30	2	0	0.455339	0.428057		0.496212	0.867777	4.19765	1
0.0822975	0.771239	5.06341	2					30	2	1	0.467949	0.571893		31	1	1	0.793746	0.894486		32	2	0	0.439755	0.453253		30	3	0	0.705431	0.545613		30	2	1	0.487887	0.562901		0.496212	1.04261	4.62531	1
-0.35431	0.732978	5.27667	2					30	3	0	0.547619	0.439572		31	2	0	0.614719	0.601594		32	2	1	0.389129	0.482622		30	3	1	0.659921	0.673438		30	3	0	0.620671	0.541707		0.810222	0.34519	3.9734	1
1.75684	0.931153	4.45803	2					30	3	1	0.52868	0.60618		31	2	1	0.780444	0.743675		32	3	0	0.518398	0.41912		30	4	0	0.881764	0.576952		30	3	1	0.69701	0.691292		0.244346	0.561723	3.96253	1
2.36989	1.10146	5.40466	2					30	4	0	0.353535	0.37197		31	3	0	0.581454	0.521224		32	3	1	0.664994	0.519938		30	4	1	0.812273	0.737416		30	4	0	0.758575	0.618733		0.340507	-0.0329294	3.9187	1
-0.226066	0.741525	4.27366	2					30	4	1	0.67721	0.693414		31	3	1	0.638282	0.609781		32	4	0	0.683622	0.44881		31	1	0	0.338464	0.506466		30	4	1	0.818568	0.816912		0.438255	0.360887	4.15269	1
-0.164875	0.724128	4.83646	2					31	1	0	0.581494	0.570472		31	4	0	0.500167	0.470035		32	4	1	0.688645	0.576175		31	1	1	0.236846	0.563175		31	1	0	0.408415	0.482729		-0.99164	1.27659	1.13041	2
0.112673	0.822924	5.01117	2					31	1	1	0.676201	0.724242		31	4	1	0.59462	0.563314		33	1	0	0.121077	0.313847		31	2	0	0.697676	0.589003		31	1	1	0.444602	0.548591		-2.26436	0.693993	0.956981	2
1.01936	0.855972	4.24234	2					31	2	0	0.590278	0.565659		32	1	0	0.465233	0.460352		33	1	1	0.580574	0.538507		31	2	1	0.59753	0.666771		31	2	0	0.579816	0.564087		-0.99164	1.05652	2.25215	2
0.767133	0.896855	5.36038	2					31	2	1	0.780143	0.770591		32	1	1	0.516563	0.574307		33	2	0	0.299193	0.33924		31	3	0	0.874188	0.675126		31	2	1	0.572024	0.646935		-1.29098	1.22955	0.68325	2
-0.905709	0.532097	3.59555	2					31	3	0	0.69697	0.641071		32	2	0	0.378066	0.40304		33	2	1	0.436061	0.52879		31	3	1	0.814935	0.73684		31	3	0	0.765873	0.664838		-0.666791	1.25708	1.73174	2
0.471763	0.912395	4.86687	2					31	3	1	0.779664	0.830534		32	2	1	0.506043	0.477038		33	3	0	0.346681	0.331495		31	4	0	0.940378	0.718363		31	3	1	0.827489	0.747054		-2.09275	0.579926	1.68794	2
-0.969943	0.619646	4.66383	2					31	4	0	0.623697	0.589504		32	3	1	0.560967	0.426244		33	3	1	0.737813	0.541832		31	4	1	0.964363	0.936361		31	4	0	0.963636	0.768486		-0.810222	1.45592	0.759329	2
0.900435	0.98515	5.67617	2					31	4	1	0.695022	0.708331		33	1	1	0.803916	0.776657		33	4	0	0.25974	0.404744		32	1	0	0.149711	0.449171		31	4	1	0.933647	0.967616		-1.24522	1.22731	0.596145	2
0.0216459	0.707724	3.8912	2					32	1	0	0.190476	0.438578		33	2	0	0.516698	0.445859		33	4	1	0.553944	0.575531		32	1	1	0.157143	0.457842		32	1	0	0.141775	0.395828		-1.37408	0.925026	1.86458	2
0.503905	0.834828	5.18947	2					32	1	1	0.459776	0.531646		33	2	1	0.704576	0.664504								32	2	0	0.495671	0.431352		32	1	1	0.356782	0.438161		-1.03175	1.09646	1.47382	2
0.550274	0.852452	4.63182	2					32	2	0	0.462482	0.422878		33	3	0	0.203824	0.352339								32	2	1	0.48825	0.551656		32	2	0	0.360823	0.428362		-1.37408	0.665197	2.97103	2
0.683423	0.856881	5.71651	2					32	2	1	0.472557	0.484234		33	3	1	0.499129	0.535783								32	3	1	0.60323	0.520145		32	2	1	0.517992	0.49758		-1.75786	0.586725	2.55662	2
2.70344	1.0836	4.68528	2					32	3	0	0.534271	0.464881		33	4	0	0.169169	0.298283								32	4	0	0.71645	0.478158		32	3	0	0.450758	0.448195		-1.37408	0.969059	1.48363	2
1.50408	0.975974	4.8924	2					32	3	1	0.552624	0.507733		33	4	1	0.477035	0.406687								32	4	1	0.771645	0.571734		32	3	1	0.585695	0.537273		-2.0149	0.568868	1.99684	2
0.737308	0.778889	3.73197	2					32	4	0	0.494949	0.450502														33	1	0	0.0664908	0.300474		32	4	0	0.669553	0.48597		-1.88888	0.546187	2.27999	2
0.807415	1.0139	5.8856	2					32	4	1	0.578755	0.573842														33	1	1	0.0825841	0.451579		32	4	1	0.64513	0.63424		-0.340507	1.13454	3.00807	2
-0.182322	0.787087	4.94315	2					33	1	0	0.396429	0.361429														33	2	0	0.294048	0.389204		33	1	0	0.112236	0.297614		-0.597561	1.30202	1.28616	2
1.79176	0.996339	5.70268	2					33	1	1	0.597055	0.500531														33	2	1	0.435135	0.513014		33	1	1	0.171472	0.415993		-0.405465	1.12948	2.94435	2
2.51699	1.21819	6.13141	2					33	2	0	0.112013	0.340058														33	3	0	0.599297	0.383476		33	2	0	0.188745	0.356863		-0.180884	1.19134	3.29775	2
1.4824	0.901223	4.4474	2					33	2	1	0.527795	0.541052														33	3	1	0.672604	0.583657		33	2	1	0.522547	0.477521		-0.405465	1.27928	2.70353	2
-0.10399	0.694044	5.04809	2					33	3	0	0.222102	0.352809														33	4	0	0.878247	0.415535		33	3	0	0.443723	0.423722		0	1.20135	3.60632	2
-2.66723	0.317363	3.32407	2					33	3	1	0.53452	0.525716														33	4	1	0.910229	0.61234		33	3	1	0.610816	0.578015		0	1.29213	3.24749	2
2.47092	1.2094	6.31318	2					33	4	0	0.25974	0.310912																				33	4	0	0.878247	0.415535		-0.372889	1.19884	2.91213	2
0.625706	0.856611	4.7067	2					33	4	1	0.633241	0.619351																				33	4	1	0.84016	0.678359		-0.99164	0.833997	3.09481	2
0.942959	0.897483	4.11803	2																																			-1.75786	0.86661	1.32421	2
1.54835	0.999926	5.46976	2																																			0.529694	1.78411	1.87383	2
-1.24236	0.624953	4.89879	2																																			0	1.45999	2.11806	2
1.43992	1.05213	5.73288	2																																			-1.20058	1.07284	1.48703	2
1.65694	1.03845	5.32879	2																																			-1.37408	0.637148	3.6147	2
-1.24236	0.549303	3.59857	2																																			0.496212	1.65274	2.67421	2
1.13943	0.909053	4.79753	2																																			-2.17563	0.66858	2.36589	2
0.889924	0.81063	4.99834	2																																			-0.0941872	1.32901	3.65976	2
-1.19929	0.504571	3.79851	2																																			-1.37408	0.910251	1.51082	2
-0.640037	0.707559	2.95712	2																																			-1.94144	0.632978	1.93996	2
1.4122	1.02589	5.59382	2																																			-1.82182	0.572854	2.67242	2
1.21149	0.944616	5.05736	2																																			-1.63794	0.345092	2.71398	2
2.99573	1.2663	6.46816	2																																			0.529694	1.47206	3.39755	2
2.72199	1.21467	5.80995	2																																			-0.875469	0.918773	3.0278	2
1.19322	0.944448	5.47811	2																																			-0.875469	1.14466	2.02254	2
2.66723	1.17833	5.88181	2																																			0.529694	1.46414	3.67289	2
0.0692918	0.803244	5.14017	2																																			-0.773668	0.885558	3.64295	2
0.863844	0.861634	5.62578	2																																			0.496212	1.57846	2.96989	2
-0.191055	0.6942	5.03111	2																																			-1.75786	0.741863	1.62402	2
1.46811	1.07082	6.20328	2																																			0.631993	1.40833	3.92076	2
-0.134401	0.649977	4.17238	2																																			-1.94144	0.726246	1.56649	2
-1.22995	0.661952	4.67942	2																																			-0.438255	0.965852	3.863	2
-1.35812	0.592208	4.16661	2																																			-2.70387	0.140045	2.70643	2
1.18113	0.96689	5.38785	2																																			-1.32611	0.708642	3.48765	2
0.583076	0.817952	5.43262	2																																			-0.405465	0.942804	4.25772	2
1.40534	1.02213	5.61188	2																																			-0.99164	0.798696	3.33504	2
-2.35613	0.471566	3.289	2																																			-0.471278	1.0941	3.02678	2
1.39851	1.04925	5.92629	2																																			0.597561	1.39977	3.90439	2
1.77419	1.08188	5.61119	2																																			-1.52701	0.858401	1.90442	2
1.4122	1.00772	5.55077	2																																			-1.82182	0.169357	3.3876	2
0.937601	0.879038	4.97299	2																																			-1.4744	0.632981	3.46066	2
1.40534	1.07928	5.8037	2																																			0.438255	1.10767	4.81124	2
0.173595	0.831247	5.30926	2																																			-0.913547	0.898905	2.82266	2
1.24236	0.917953	5.46862	2																																			0.438255	1.44981	4.78715	2
0.143101	0.775387	5.3201	2																																			-2.57769	0.130579	3.96598	2
1.08137	0.894859	5.47484	2																																			-0.875469	0.836033	3.51181	2
0.408171	0.787892	4.24184	2																																			-0.631993	1.10145	3.2386	2
2.26392	1.14917	5.925	2																																			0.952256	1.62655	3.85089	2
2.109	1.10479	5.41764	2																																			0.810222	1.8236	2.78808	2
0.517758	0.753479	4.22782	2																																			0.875469	1.49153	4.28497	2
1.50408	0.976486	5.68418	2																																			0	1.35176	4.17372	2
-0.047628	0.899589	5.06155	2																																			-1.07264	1.18474	0.840998	2
-0.147453	0.749595	5.14	2																																			-0.666791	0.934075	3.14963	2
0.336472	0.849968	5.55667	2																																			0.438255	1.32209	4.00541	2
0.323129	0.814668	5.28319	2																																			-0.308301	1.1053	3.3728	2
0.36325	0.798065	5.00392	2																																			-1.82182	0.703316	3.59078	2
0.53166	0.955108	5.70077	2																																			-0.666791	0.851913	3.7747	2
2.77951	1.17379	6.18827	2																																			-0.471278	0.93877	2.31987	2
1.57859	1.03031	5.74696	2																																			-0.563469	0.916719	3.60106	2
1.30572	0.977458	5.58287	2																																			0.529694	1.5192	3.31675	2
0.0432968	0.803134	4.95626	2																																			-0.810222	0.856088	3.15863	2
0.889924	0.97404	5.59973	2																																			1.07264	1.59417	4.2219	2
1.69773	1.06235	5.65264	2																																			-0.308301	1.11118	4.30034	2
0.822681	0.915769	5.83146	2																																			-0.372889	0.927607	4.33659	2
1.19929	0.999046	5.63543	2																																			0.438255	1.65916	2.22606	2
0.884685	0.888391	4.63961	2																																			0.340507	1.36261	3.56889	2
-0.151806	0.741965	4.78787	2																																			0.496212	1.42878	3.8187	2
-0.0953102	0.773882	4.79447	2																																			-0.340507	0.943805	4.13891	2
1.11019	1.08511	6.00095	2																																			-2.36	-0.162998	4.2049	2
0.97538	0.964087	5.56546	2																																			-0.405465	1.02354	3.78351	2
-2.26392	0.392837	3.66392	2																																			-1.58146	0.593625	2.90063	2
0.807415	0.8919	5.3963	2																																			-0.471278	0.919904	3.87842	2
0.611436	0.685892	4.33603	3																																			-0.308301	1.08648	3.41973	2
0.884685	0.532228	5.22272	3																																			-1.11436	0.574597	4.16688	2
-0.508517	0.511177	3.78496	3																																			0.913547	1.50325	4.31471	2
-0.559616	0.373921	4.11521	3																																			-2.17563	0.269765	3.20986	2
0.0909718	0.679164	4.42158	3																																			-0.372889	0.952895	4.02891	2
1.23614	0.852621	5.37691	3																																			-0.631993	1.00677	3.73185	2
0.969943	0.662441	4.96013	3																																			-0.340507	0.939941	4.13667	2
1.24236	0.821915	4.83312	3																																			-0.471278	0.868519	4.31315	2
-2.61496	0.102421	2.17153	3																																			-1.20058	0.394484	4.21573	2
0.204169	0.608165	3.89574	3																																			1.07264	1.50396	4.52893	2
-0.53166	0.468296	3.34919	3																																			-0.563469	0.914535	3.64979	2
0.884685	0.678933	4.99934	3																																			-0.372889	0.926311	4.32679	2
3.7612	1.2383	7.19356	3																																			-0.631993	0.996067	3.57238	2
0.143101	0.59339	4.51941	3																																			-1.52701	0.64004	3.17543	2
-0.151806	0.600735	4.06524	3																																			-0.276253	1.11484	3.54792	2
0.274437	0.726707	4.84611	3																																			-2.57769	-0.16267	4.11128	2
-1.31867	0.257467	2.92068	3																																			1.11436	1.62298	4.16848	2
-0.732368	0.505082	3.56669	3																																			-0.340507	1.10067	3.46747	2
-0.125706	0.514542	3.65256	3																																			-1.63794	0.724632	2.01865	2
0.895174	0.901342	4.93112	3																																			-1.4744	0.643415	3.91363	2
-0.858662	0.448421	3.64613	3																																			-1.42347	0.840104	3.91576	2
0.630476	0.692761	3.8557	3																																			-0.372889	0.96637	3.83029	2
-0.261215	0.582083	4.04867	3																																			0.471278	1.25268	4.69422	2
-0.889924	0.513669	2.98094	3																																			-2.36	-0.0818421	3.57363	2
-1.19929	0.330292	2.79839	3																																			0.471278	1.27264	5.0137	2
-0.53166	0.45675	3.24466	3																																			-0.952256	0.714552	4.04203	2
-0.00432901	0.597758	3.90683	3																																			-0.471278	0.91546	4.26511	2
0.476339	0.646632	4.44335	3																																			-1.63794	0.560353	3.63236	2
-2.22642	0.150284	2.3719	3																																			-0.99164	0.446029	4.29771	2
1.48959	0.703875	5.55276	3																																			-1.69666	-0.052797	4.73975	2
-0.503905	0.438107	3.52764	3																																			1.07264	1.51041	4.53888	2
2.41215	0.967948	5.97508	3																																			1.37408	1.77026	4.00241	2
-1.19929	0.334729	3.14307	3																																			-1.82182	0.238491	4.45429	2
0.182322	0.640017	4.62008	3																																			-1.58146	0.245369	3.84505	2
-2.21417	0.216653	2.4131	3																																			-0.372889	1.18043	2.82531	2
-2.36989	0.143407	2.30919	3																																			-0.405465	0.933282	4.07923	2
-0.620943	0.427295	3.62782	3																																			-1.20058	0.720794	3.31449	2
0.522386	0.70177	4.76272	3																																			-1.24522	0.801209	3.95286	2
2.90417	1.06318	6.15567	3																																			-1.32611	0.62247	4.1963	2
0.403662	0.664973	4.64825	3																																			1.52701	1.71098	4.45389	2
0.616186	0.681243	4.71714	3																																			0.847298	1.46912	4.38183	2
0.787198	0.71922	4.62788	3																																			-0.125655	1.02006	4.28814	2
-2.50144	0.135217	2.49302	3																																			1.58146	1.61601	5.11375	2
-0.964521	0.424677	3.5365	3																																			-1.29098	0.730086	4.49426	2
0.0606246	0.565021	4.05993	3																																			-0.631993	1.08467	2.56666	2
-3.7612	-0.102705	1.65418	3																																			-1.82182	0.266782	4.16134	2
-2.28956	0.18162	2.32228	3																																			-1.24522	-0.459278	4.71571	2
-0.283264	0.526135	3.82374	3																																			1.63794	1.74677	4.97393	2
0.822681	0.756247	4.9515	3																																			0.913547	1.47171	4.41105	2
-0.047628	0.564149	3.56535	3																																			1.75786	2.05488	3.48313	2
0.986292	0.722056	4.60723	3																																			1.52701	1.77744	4.60983	2
1.55585	0.896183	5.60922	3																																			-1.15698	0.746302	3.99013	2
-0.664066	0.470933	3.94806	3																																			-1.52701	0.528864	3.57012	2
-1.29928	0.653353	3.84232	3																																			-1.29098	0.890952	3.99379	2
0.9216	0.743759	4.24302	3																																			-1.52701	0.542477	3.62021	2
0.0692918	0.591663	4.08652	3																																			-1.15698	0.76334	4.29259	2
0.583076	0.641668	4.78424	3																																			-0.0313751	1.17352	3.77728	2
-0.430783	0.471023	3.63206	3																																			1.69666	1.75484	5.28545	2
-1.60944	0.359708	3.30476	3																																			-0.405465	1.0413	3.39965	2
-0.26562	0.521385	3.95766	3																																			0.737599	1.67557	3.092	2
-3.01986	0.0560165	2.14393	3																																			-0.244346	1.22278	2.79425	2
-0.757156	0.309983	3.36052	3																																			0.847298	1.558	3.8579	2
0.0779615	0.553166	4.32926	3																																			-2.09275	0.185328	3.68336	2
0.722513	0.641172	4.74762	3																																			-0.701984	1.13816	2.41718	2
0.499298	0.636589	4.69931	3																																			-1.37408	0.686097	2.98914	2
1.77419	0.790259	5.68326	3																																			-1.58146	0.00791575	4.44122	2
-0.858662	0.442693	3.38964	3																																			0.773668	1.31509	4.91705	2
-0.336472	0.600046	4.34162	3																																			1.69666	1.98816	3.71731	2
1.01382	0.828248	5.06423	3																																			-0.405465	1.22389	2.78617	2
-0.121361	0.504558	4.10613	3																																			-1.58146	-0.180183	3.94144	2
1.67312	0.966572	5.78287	3																																			-0.666791	1.02939	2.96669	2
0.372204	0.784662	4.32173	3																																			-2.57769	0.307264	2.19242	2
1.7397	0.85884	5.72533	3																																			-2.17563	0.259074	3.30179	2
-1.60167	0.289557	2.77135	3																																			-0.496212	0.963605	3.94699	2
0.130053	0.596073	4.42961	3																																			0.737599	1.43688	4.02596	2
-2.22642	0.241346	3.17698	3																																			-0.597561	0.961887	3.38993	2
-2.17813	0.226163	2.79768	3																																			-1.15698	0.810083	2.86818	2
0.792238	0.722238	4.5778	3																																			-1.4744	0.815444	2.39499	2
-0.439858	0.548633	3.73138	3																																			-1.11436	1.09624	3.07224	2
1.69773	0.872361	5.50429	3																																			-2.70387	0.0387132	3.75991	2
0.117016	0.529474	3.75901	3																																			-0.701984	0.884884	3.41285	2
0.381172	0.628678	4.60389	3																																			-0.737599	0.868472	3.90664	2
-1.89256	0.151792	3.19987	3																																			-0.276253	0.98706	4.10451	2
1.0417	0.774741	5.09321	3																																			-1.24522	0.440486	4.44875	2
-0.467191	0.511022	3.85177	3																																			-0.529694	0.92839	4.43912	2
-0.879458	0.439853	3.47214	3																																			-1.58146	0.626274	2.91311	2
0.0216459	0.455526	3.59615	3																																			-2.57769	-0.369022	3.6689	2
0.412685	0.693898	4.96114	3																																			0.913547	1.49754	4.47819	2
-0.767133	0.512192	3.22474	3																																			-1.15698	0.718319	3.52155	2
0.797287	0.706671	4.70221	3																																			-1.15698	0.734989	3.86345	2
1.95087	0.949131	5.60346	3																																			-1.58146	0.342299	4.56818	2
-0.471763	0.49009	3.91907	3																																			1.58146	1.7291	4.64836	2
1.94097	0.890669	5.83198	3																																			-0.597561	0.901292	3.7711	2
-0.287682	0.430227	3.95102	3																																			-0.340507	1.0507	3.55171	2
-0.336472	0.6167	3.51552	3																																			-0.99164	0.719112	3.6733	2
1.59393	0.967629	5.63614	3																																			-0.405465	1.35047	4.32983	2
-0.85349	0.31058	4.04423	3																																			0.99164	1.55851	4.08565	2
-2.20204	0.22362	2.4382	3																																			-0.438255	1.05474	3.4358	2
-2.38381	0.181907	2.94733	3																																			-0.405465	0.946748	3.98784	2
-0.536305	0.379113	4.18615	3																																			-0.212561	1.0443	4.06776	2
-0.597227	0.469787	3.99917	3																																			0.875469	1.4328	4.59751	2
0.707793	0.707014	4.49861	3																																			-2.46385	-0.0443501	3.97493	2
-1.01936	0.440505	3.70274	3																																			-2.26436	0.390785	4.06045	2
1.7397	0.901137	5.42286	3																																			-0.405465	1.00034	3.65609	2
-0.644829	0.473322	3.26509	3																																			-0.157186	1.18173	3.50844	2
-0.381172	0.521905	3.8174	3																																			1.15698	1.55313	4.7239	2
1.41908	1.03099	5.65555	3																																			1.88888	1.8735	4.88222	2
0.620943	0.587766	3.81246	3																																			-0.847298	1.05884	2.73135	2
2.32906	1.0252	6.15764	3																																			-2.17563	0.453322	2.50781	2
-1.18717	0.265201	2.74979	3																																			-1.75786	0.453865	3.92402	2
-0.772136	0.363501	3.55884	3																																			-0.125655	1.09092	4.23555	2
0.169234	0.626462	4.12918	3																																			1.88888	1.85584	4.88348	2
1.20538	0.77058	5.33716	3																																			-0.913547	0.877604	4.04566	2
-1.15126	0.442093	2.90666	3																																			0.952256	1.45291	4.76989	2
0.0606246	0.556982	3.75262	3																																			-0.0941872	1.17634	3.53831	2
-0.559616	0.472372	3.66428	3																																			-0.157186	1.18777	3.39969	2
2.34252	0.881066	6.22593	3																																			1.94144	1.81457	4.93449	2
-2.00148	0.279634	2.80713	3																																			-0.0627657	1.26502	3.22277	2
0.926921	0.667531	4.16564	3																																			-0.157186	-0.0936428	4.58133	2
0.130053	0.501577	4.35295	3																																			0.952256	1.45749	4.70415	2
-0.471763	0.500307	4.01848	3																																			-0.180884	1.1475	3.59447	2
1.26113	0.622213	5.39207	3																																			-0.405465	0.956783	4.00961	2
1.89256	0.909761	5.43313	3																																			-0.212561	0.948188	4.23425	2
0.807415	0.54241	4.89415	3																																			-0.0627657	1.24854	3.44717	2
0.0173165	0.550504	3.70666	3																																			-0.244346	0.985255	4.41654	2
1.11019	0.949859	5.42464	3																																			-0.212561	0.887766	4.64134	2
1.10439	0.616573	4.84861	3																																			-1.63794	0.597537	3.03578	2
-2.25129	0.307285	2.44706	3																																			-0.372889	1.01504	3.79156	2
-0.305382	0.384728	4.46136	3																																			1.03175	1.42562	4.98934	2
-1.4824	0.3351	2.78696	3																																			-0.0313751	1.04705	4.13206	2
-1.77419	0.263933	2.67726	3																																			-0.157186	1.04133	4.12551	2
0.659246	0.662096	4.67843	3																																			-0.157186	0.824573	5.04253	2
-1.86433	0.571124	2.32549	3																																			-2.84574	0.0612989	2.39306	2
-0.630476	0.383003	3.3823	3																																			-0.276253	1.134	3.37407	2
-0.490099	0.561335	3.97199	3																																			-0.810222	0.651221	4.43232	2
2.12026	0.918125	5.80271	3																																			1.82182	1.78707	5.08671	2
0.112673	0.675572	4.43651	3																																			-2.84574	0.111438	2.79461	2
0.417203	0.495498	4.76564	3																																			-0.308301	1.06042	3.83711	2
-1.74825	0.261609	2.96291	3																																			-1.42347	0.3761	2.9523	2
0.932255	0.695235	4.33926	3																																			0	1.68194	0.932389	2
0.336472	0.817272	4.1806	3																																			-0.244346	1.00427	3.93296	2
0.959111	0.715963	4.85858	3																																			-0.244346	1.11022	3.75722	2
1.3782	0.64978	5.51245	3																																			0	1.05528	4.71072	2
-2.36989	0.119693	2.52296	3																																			0	1.19435	3.96599	2
0.292103	0.599935	4.1669	3																																			0.244346	1.43378	3.04595	2
-0.787198	0.363002	2.92705	3																																			1.88888	1.87225	4.74072	2
0.283264	0.53702	3.88384	3																																			-2.26436	0.300205	3.09993	2
0.217301	0.592195	4.65365	3																																			-2.36	0.289044	4.01934	2
1.9214	0.905072	5.73066	3																																			-1.63794	0.542152	3.07021	2
0.752181	0.571836	4.5825	3																																			-0.372889	0.982503	4.0102	2
0.36325	0.503928	4.9699	3																																			-2.84574	0.0156066	3.6668	2
0.130053	0.588236	3.75658	3																																			0	1.06909	4.44438	2
0.905709	0.673403	5.2163	3																																			-1.63794	0.807974	1.9857	2
0.732368	0.573333	4.93446	3																																			-0.952256	0.880856	2.74766	2
1.19929	0.682295	5.41449	3																																			0.701984	-0.397079	1.77738	3
-1.29287	0.439249	3.04353	3																																			1.58146	0.115654	2.3082	3
1.80955	1.0311	5.71525	3																																			1.11436	-0.182674	2.10991	3
-1.32519	0.324569	3.08764	3																																			1.20058	-0.27945	1.96108	3
0.248017	0.673826	4.77138	3																																			1.58146	0.174871	2.60062	3
0.35431	0.577413	4.47808	3																																			-1.32611	-1.07095	1.55091	3
0.0216459	0.435896	4.19203	3																																			0.529694	-0.524399	1.80363	3
																																						-0.563469	-0.714368	1.918	3
																																						-1.63794	-1.24493	1.34877	3
																																						0.212561	-0.0479747	2.342	3
																																						0.701984	-0.321897	2.2129	3
																																						1.03175	-0.162888	2.30479	3
																																						0.875469	-0.174351	2.31735	3
																																						0.952256	-0.145685	2.52657	3
																																						-0.405465	-0.747423	1.88609	3
																																						0.810222	-0.260172	2.25233	3
																																						1.75786	0.300885	2.9043	3
																																						-0.952256	-0.81533	2.00657	3
																																						0.913547	-0.110684	2.28582	3
																																						0.180884	-0.346454	2.49392	3
																																						-0.276253	-0.762522	1.67866	3
																																						1.4744	0.120237	2.6101	3
																																						0.810222	-0.282218	2.08522	3
																																						0.529694	-0.548322	1.72143	3
																																						-0.631993	-0.862935	1.65235	3
																																						1.07264	-0.0640467	2.48131	3
																																						-0.276253	-0.608592	2.03233	3
																																						1.20058	-0.00612143	2.64756	3
																																						0.308301	-0.663619	1.7056	3
																																						0.952256	-0.212601	2.18558	3
																																						0.496212	-0.630984	1.37702	3
																																						-0.563469	-0.650994	2.31727	3
																																						2.17563	0.0224462	2.27543	3
																																						0.99164	-0.0428523	2.1341	3
																																						1.11436	-0.11773	2.57217	3
																																						0	-0.345872	2.52943	3
																																						2.36	1.0187	3.26886	3
																																						0.563469	-0.43	1.99897	3
																																						0.666791	-0.381618	2.2783	3
																																						1.11436	-0.181431	2.19229	3
																																						1.4744	0.14187	2.71148	3
																																						1.4744	0.192696	2.89464	3
																																						1.07264	-0.10961	2.44268	3
																																						-0.737599	-0.630325	2.41913	3
																																						0.405465	-0.656618	1.34932	3
																																						-0.99164	-1.03116	1.40044	3
																																						0.952256	-0.0264963	2.3065	3
																																						1.94144	0.246945	3.03686	3
																																						1.63794	-0.0555823	2.16967	3
																																						1.58146	0.0638014	2.73159	3
																																						0.773668	-0.28478	2.32999	3
																																						-0.99164	-0.76853	1.95915	3
																																						1.4744	-0.111686	2.13272	3
																																						1.03175	-0.543206	2.64747	3
																																						1.11436	-0.388992	1.59508	3
																																						1.15698	-0.00765014	2.66847	3
																																						0.952256	-0.0959134	2.70524	3
																																						1.42347	0.0424915	2.13526	3
																																						1.4744	-0.0466951	2.47724	3
																																						1.37408	0.0724725	2.86535	3
																																						-0.471278	-0.752128	2.28112	3
																																						0.737599	-0.189257	2.41771	3
																																						1.07264	-0.123158	2.46974	3
																																						0.529694	-0.411973	2.13149	3
																																						1.52701	-0.179402	1.96102	3
																																						-0.125655	-0.300346	2.65034	3
																																						0.529694	-0.240937	2.56601	3
																																						-0.212561	-0.13833	2.48133	3
																																						0.563469	-0.357118	2.32478	3
																																						0.597561	-0.373735	2.59311	3
																																						0.340507	-0.223082	2.72486	3
																																						1.15698	-0.408117	1.79505	3
																																						1.58146	0.31503	2.97205	3
																																						-2.17563	-1.34805	1.42459	3
																																						4.01938	1.00655	3.34694	3
																																						0.810222	0.270547	2.96617	3
																																						4.01938	1.10263	3.65642	3
																																						2.57769	0.470048	2.95547	3
																																						2.09275	0.284062	2.99202	3
																																						1.24522	-0.046302	2.81057	3
																																						1.75786	-0.212138	2.96445	3
																																						1.20058	-0.0149473	2.86782	3
																																						0.308301	-0.192063	2.72793	3
																																						1.42347	0.0889741	2.86682	3
																																						1.52701	0.157019	2.84872	3
																																						-0.701984	-0.903021	2.32308	3
																																						1.4744	0.342941	3.11163	3
																																						2.96527	0.749319	3.35213	3
																																						2.96527	1.01383	3.61436	3
																																						1.52701	0.170735	2.95906	3
																																						0.405465	-0.536353	1.78039	3
																																						0.701984	-0.104716	2.62085	3
																																						0.496212	-0.387474	2.07955	3
																																						-0.913547	-1.01921	1.64246	3
																																						0.99164	0.0970925	2.9213	3
																																						1.58146	0.25306	2.92096	3
																																						1.58146	0.201654	3.10609	3
																																						-1.52701	-1.16542	1.67042	3
																																						1.42347	0.188922	2.99032	3
																																						1.52701	-0.0314563	2.6174	3
																																						1.52701	0.0474799	2.76919	3
																																						1.07264	-0.486038	2.35206	3
																																						1.29098	-0.0053108	2.5956	3
																																						1.37408	-0.284112	2.32472	3
																																						1.4744	0.146795	2.93096	3
																																						-2.84574	-1.33209	1.93982	3
																																						2.70387	0.547815	3.07151	3
																																						-0.405465	-0.497685	2.64243	3
																																						0.875469	0.0227186	2.92698	3
																																						0.913547	-0.00323249	2.70276	3
																																						1.82182	0.284576	3.00296	3
																																						-0.563469	-0.799375	2.08964	3
																																						0.99164	-0.121636	2.42021	3
																																						-0.597561	-0.715401	2.04823	3
																																						2.36	0.617206	3.35589	3
																																						1.94144	0.0820347	2.49728	3
																																						4.01938	1.22311	3.78449	3
																																						-2.26436	-1.24834	2.02079	3
																																						0.952256	0.0281792	2.89481	3
																																						1.20058	0.208843	2.90685	3
																																						0.913547	-0.0940726	2.59235	3
																																						1.32611	0.192237	3.07069	3
																																						0.471278	-0.271761	2.56355	3
																																						1.20058	-0.0725944	2.81965	3
																																						1.52701	-0.387897	2.04355	3
																																						0.952256	-0.0532576	2.69096	3
																																						1.42347	0.287776	3.13598	3
																																						1.4744	-0.314447	2.52312	3
																																						1.58146	-0.0414165	2.70906	3
																																						1.52701	-0.0278753	2.98313	3
																																						-2.96527	-1.4489	1.73603	3
																																						1.75786	-0.0772355	2.29574	3
																																						1.58146	0.04043	2.62175	3
																																						1.75786	0.178481	2.86745	3
																																						2.70387	0.210901	2.31577	3
																																						2.09275	0.075073	2.43376	3
																																						1.69666	0.201579	2.70742	3
																																						1.75786	0.188972	2.85651	3
																																						2.09275	0.416563	3.0145	3
																																						1.75786	0.861131	3.23897	3
																																						1.69666	0.129976	2.73079	3
																																						1.4744	0.384425	3.02111	3
																																						2.84574	0.679796	3.19008	3
																																						1.29098	-0.044297	2.94359	3
																																						2.09275	0.383466	2.99013	3
																																						-0.405465	-0.608662	2.21006	3
																																						2.96527	1.13125	3.73569	3
																																						2.70387	0.872649	3.59113	3
																																						0.952256	0.0376966	3.01384	3
																																						1.37408	0.403424	3.07211	3
																																						3.14784	0.780293	3.47548	3
																																						2.46385	0.489473	3.08844	3
																																						1.63794	0.125569	2.51097	3
																																						1.58146	0.0347634	2.42509	3
																																						1.63794	0.0418605	2.48391	3
																																						1.37408	0.255664	2.9975	3
																																						3.3673	0.695194	3.02357	3
																																						2.70387	0.65331	3.41669	3
																																						-0.737599	-0.643424	2.3104	3
																																						-0.157186	-0.597382	2.53826	3
																																						2.09275	0.599174	3.32015	3
																																						1.88888	0.549521	3.25479	3
																																						1.82182	0.526583	3.07269	3
																																						2.17563	-0.050474	3.04695	3
																																						2.17563	-0.287249	2.00186	3
																																						-0.529694	-0.751146	1.80839	3
																																						0.701984	-0.12792	2.60796	3
																																						1.07264	0.132099	3.01875	3
																																						1.29098	0.219848	2.8921	3
																																						-0.810222	-0.794249	1.9196	3
																																						2.96527	0.493805	2.82406	3
																																						-4.61512	-2.21872	0.838901	3
																																						4.61512	1.29694	3.74583	3
																																						0.737599	-0.142328	2.80286	3
																																						2.84574	0.610587	3.11495	3
																																						1.52701	0.118234	2.74401	3
																																						1.52701	0.0929334	2.81229	3
																																						1.29098	0.0549443	2.75881	3
																																						0.913547	-0.42994	2.73551	3
																																						1.32611	0.116763	2.94352	3
																																						0.99164	-0.344367	2.6204	3
																																						0.701984	0.0642951	2.88169	3
																																						1.82182	0.193432	2.69191	3
																																						1.42347	-0.384479	2.70846	3
																																						1.20058	-0.250709	2.78002	3
																																						2.0149	0.159349	2.52324	3
																																						-0.276253	-0.522743	2.36436	3
																																						0.496212	-0.29153	2.48912	3
																																						2.26436	0.362316	2.90194	3
																																						0.99164	-0.341928	2.25372	3
																																						0.847298	-0.183476	2.43073	3
																																						2.09275	0.212667	2.78624	3
																																						1.42347	0.395053	3.18988	3
																																						1.82182	0.756131	3.34622	3
																																						0.737599	-0.218557	2.44144	3
																																						1.69666	0.514084	3.24365	3
																																						1.07264	0.0123001	2.79909	3
																																						1.63794	0.200299	2.8336	3
																																						1.58146	0.0299655	2.56126	3
																																						1.37408	-0.295507	2.76301	3
																																						2.46385	0.556487	3.25736	3
																																						1.63794	0.387206	3.07231	3
																																						1.4744	0.171738	3.00617	3
																																						1.63794	0.625155	3.15301	3
																																						1.58146	0.14984	2.7756	3
																																						2.46385	0.414466	2.99186	3
																																						2.09275	0.291023	2.90503	3
																																						2.17563	0.427872	3.1131	3
																																						1.42347	0.197018	3.04876	3
																																						1.52701	-0.246157	2.96068	3
																																						2.46385	0.449315	2.93207	3
																																						1.58146	0.273632	2.98567	3
																																						2.09275	0.34	2.99193	3
																																						1.42347	0.23534	2.98632	3
																																						1.20058	-0.332453	2.6915	3
																																						0.438255	-0.515508	2.64284	3
																																						0.913547	0.0695377	3.00496	3
																																						1.58146	0.169311	2.92295	3
																																						0.631993	0.0405454	2.97125	3
																																						0	-0.647261	1.56667	3
																																						2.57769	0.485414	3.06137	3
																																						3.14784	0.686565	3.553	3
																																						2.70387	0.723963	3.39667	3
																																						2.57769	0.707285	3.38913	3
																																						1.88888	0.32081	3.18595	3
																																						1.69666	0.387775	3.21411	3
																																						-0.737599	-0.602351	2.43795	3
																																						2.26436	0.858801	3.23618	3
																																						2.36	0.570274	3.50872	3
																																						2.26436	0.366728	2.91052	3
																																						1.94144	0.163953	2.48864	3
																																						1.07264	-0.227943	2.12479	3
																																						2.17563	0.703883	3.29202	3
																																						0.737599	0.0286768	2.929	3
																																						1.11436	-0.0525855	2.46966	3
																																						2.17563	0.671905	3.28115	3
																																						-1.37408	-1.04557	1.76965	3
																																						-0.810222	-0.82368	1.8279	3
																																						1.29098	0.27507	3.02312	3
																																						-1.07264	-0.701258	2.38422	3
[truncated: 21 more columns]

## Sheet: Figure 4
4h																				4i
Subject Nr	vd.tile	conf.subj.tile	Probability choose up Empirical		Subject Nr	vd.tile	conf.subj.tile	Probability choose up Predicted		Subject Nr	TimeAdvantage.tile	conf.subj.tile	Probability choose up Empirical		Subject Nr	TimeAdvantage.tile	conf.subj.tile	Probability choose up Predicted		Subject Nr	vd.tile	conf.subj.tile	Probability choose up Empirical		Subject Nr	vd.tile	conf.subj.tile	Probability choose up Predicted		Subject Nr	TimeAdvantage.tile	conf.subj.tile	Probability choose up Empirical		Subject Nr	TimeAdvantage.tile	conf.subj.tile	Probability choose up Predicted
1	1	1	0.166667		1	1	1	0.179444		1	1	1	0.2		1	1	1	0.313667		1	1	1	0.181818		1	1	1	0.0483333		1	1	1	0.294118		1	1	1	0.23451
1	1	2	0.142857		1	1	2	0.129048		1	1	2	0.538462		1	1	2	0.403846		1	1	2	0		1	1	2	0.00268519		1	1	2	0		1	1	2	0.0552381
1	2	1	0.272727		1	2	1	0.292424		1	2	1	0.333333		1	2	1	0.418611		1	2	1	0.230769		1	2	1	0.167436		1	2	1	0.388889		1	2	1	0.428519
1	2	2	0.181818		1	2	2	0.213333		1	2	2	0.4		1	2	2	0.495667		1	2	2	0		1	2	2	0.0866667		1	2	2	0.166667		1	2	2	0.256852
1	3	1	0.6		1	3	1	0.327333		1	3	1	0.416667		1	3	1	0.524444		1	3	1	0.1		1	3	1	0.353		1	3	1	0.4375		1	3	1	0.421042
1	3	2	0.454545		1	3	2	0.224242		1	3	2	0.5		1	3	2	0.380833		1	3	2	0		1	3	2	0.181667		1	3	2	0.2		1	3	2	0.193
1	4	1	0.4		1	4	1	0.398667		1	4	1	0.454545		1	4	1	0.408182		1	4	1	0.421053		1	4	1	0.472281		1	4	1	0.235294		1	4	1	0.278039
1	4	2	0.285714		1	4	2	0.332143		1	4	2	0.526316		1	4	2	0.448596		1	4	2	0.4		1	4	2	0.497333		1	4	2	0.238095		1	4	2	0.271587
1	5	1	0.5		1	5	1	0.552222		1	5	1	0.5		1	5	1	0.315333		1	5	1	0.6		1	5	1	0.564		1	5	1	0.75		1	5	1	0.732222
1	5	2	0.588235		1	5	2	0.643725		1	5	2	0.666667		1	5	2	0.472222		1	5	2	0.666667		1	5	2	0.592222		1	5	2	0.666667		1	5	2	0.675185
1	6	1	0.571429		1	6	1	0.652857		1	6	1	0.666667		1	6	1	0.554444		1	6	1	0.833333		1	6	1	0.761944		1	6	1	0.722222		1	6	1	0.697593
1	6	2	0.75		1	6	2	0.676667		1	6	2	0.5		1	6	2	0.392333		1	6	2	1		1	6	2	0.769333		1	6	2	0.8		1	6	2	0.7845
1	7	1	0.666667		1	7	1	0.662222		1	7	1	0.5		1	7	1	0.553333		1	7	1	1		1	7	1	0.731042		1	7	1	0.9375		1	7	1	0.69875
1	7	2	1		1	7	2	0.777333		1	7	2	0.3		1	7	2	0.462		1	7	2	0.928571		1	7	2	0.881905		1	7	2	1		1	7	2	0.945476
1	8	1	0.666667		1	8	1	0.727778		1	8	1	0.818182		1	8	1	0.649697		1	8	1	0.869565		1	8	1	0.916377		1	8	1	0.833333		1	8	1	0.798889
1	8	2	0.857143		1	8	2	0.831905		1	8	2	0.4		1	8	2	0.677333		1	8	2	0.970588		1	8	2	0.991961		1	8	2	0.5		1	8	2	0.5
2	1	1	0.375		2	1	1	0.222083		2	1	1	0.333333		2	1	1	0.22		2	1	1	0		2	1	1	0.0102778		2	1	1	0.185185		2	1	1	0.143704
2	1	2	0		2	1	2	0.0766667		2	1	2	0		2	1	2	0.170833		2	1	2	0		2	1	2	0.000512821		2	1	2	0		2	1	2	0
2	2	1	0.2		2	2	1	0.321333		2	2	1	0.25		2	2	1	0.430833		2	2	1	0.166667		2	2	1	0.167222		2	2	1	0.125		2	2	1	0.166458
2	2	2	0.1		2	2	2	0.165333		2	2	2	0		2	2	2	0.1275		2	2	2	0		2	2	2	0.00470588		2	2	2	0		2	2	2	0.00128205
2	3	1	0.4		2	3	1	0.335667		2	3	1	0.5		2	3	1	0.474		2	3	1	0.214286		2	3	1	0.170952		2	3	1	0.470588		2	3	1	0.52451
2	3	2	0.222222		2	3	2	0.252593		2	3	2	0.6		2	3	2	0.511333		2	3	2	0.142857		2	3	2	0.107619		2	3	2	0.137931		2	3	2	0.136092
2	4	1	0.625		2	4	1	0.42		2	4	1	0.571429		2	4	1	0.432381		2	4	1	0.307692		2	4	1	0.432051		2	4	1	0.571429		2	4	1	0.639048
2	4	2	0.0833333		2	4	2	0.288611		2	4	2	0.266667		2	4	2	0.433556		2	4	2	0		2	4	2	0.496667		2	4	2	0.541667		2	4	2	0.54625
2	5	1	0.545455		2	5	1	0.548182		2	5	1	0.555556		2	5	1	0.562593		2	5	1	0.727273		2	5	1	0.585455		2	5	1	1		2	5	1	0.843333
2	5	2	0.555556		2	5	2	0.694074		2	5	2	0.333333		2	5	2	0.409556		2	5	2	1		2	5	2	0.84		2	5	2	0.454545		2	5	2	0.457879
2	6	1	0.625		2	6	1	0.622917		2	6	1	0.5		2	6	1	0.497708		2	6	1	0.722222		2	6	1	0.777778		2	6	1	0.769231		2	6	1	0.691282
2	6	2	0.818182		2	6	2	0.805758		2	6	2	0.5625		2	6	2	0.62		2	6	2	1		2	6	2	0.919167		2	6	2	0.875		2	6	2	0.873542
2	7	1	0.5		2	7	1	0.731667		2	7	1	0.6875		2	7	1	0.642917		2	7	1	0.842105		2	7	1	0.875088		2	7	1	0.75		2	7	1	0.838333
2	7	2	0.909091		2	7	2	0.856061		2	7	2	0.9		2	7	2	0.749333		2	7	2	1		2	7	2	0.98375		2	7	2	0.944444		2	7	2	0.960926
2	8	1	0.75		2	8	1	0.711111		2	8	1	0.714286		2	8	1	0.645714		2	8	1	1		2	8	1	0.987111		2	8	1	0.833333		2	8	1	0.856778
2	8	2	0.888889		2	8	2	0.84037		2	8	2	0.75		2	8	2	0.818333		2	8	2	1		2	8	2	0.99981		2	8	2	1		2	8	2	0.804167
3	1	1	0.272727		3	1	1	0.356061		3	1	1	0.0833333		3	1	1	0.338889		3	1	1	0.25		3	1	1	0.201667		3	1	1	0.666667		3	1	1	0.446222
3	1	2	0.0833333		3	1	2	0.128056		3	1	2	0		3	1	2	0.216667		3	1	2	0		3	1	2	0.0907143		3	1	2	0.111111		3	1	2	0.317037
3	2	1	0.1875		3	2	1	0.287917		3	2	1	0.272727		3	2	1	0.337273		3	2	1	0.1875		3	2	1	0.334792		3	2	1	0.166667		3	2	1	0.411944
3	2	2	0.25		3	2	2	0.2175		3	2	2	0.357143		3	2	2	0.298333		3	2	2	0.318182		3	2	2	0.215152		3	2	2	0.444444		3	2	2	0.412222
3	3	1	0.8		3	3	1	0.498		3	3	1	0.333333		3	3	1	0.42		3	3	1	0.266667		3	3	1	0.419778		3	3	1	0.25		3	3	1	0.314167
3	3	2	0.6		3	3	2	0.463333		3	3	2	0.777778		3	3	2	0.43037		3	3	2	0.133333		3	3	2	0.332667		3	3	2	0.6		3	3	2	0.476333
3	4	1	0.5		3	4	1	0.453		3	4	1	0.285714		3	4	1	0.496667		3	4	1	0.529412		3	4	1	0.446078		3	4	1	0.5		3	4	1	0.454048
3	4	2	0.266667		3	4	2	0.342		3	4	2	0.363636		3	4	2	0.492727		3	4	2	0.666667		3	4	2	0.471667		3	4	2	0.111111		3	4	2	0.460741
3	5	1	0.727273		3	5	1	0.63303		3	5	1	0.538462		3	5	1	0.424615		3	5	1	0.583333		3	5	1	0.535833		3	5	1	0.5		3	5	1	0.513333
3	5	2	0.818182		3	5	2	0.620606		3	5	2	0.444444		3	5	2	0.488889		3	5	2	0.444444		3	5	2	0.548519		3	5	2	0.45		3	5	2	0.424667
3	6	1	0.375		3	6	1	0.509167		3	6	1	0.6		3	6	1	0.588		3	6	1	0.823529		3	6	1	0.601569		3	6	1	0.615385		3	6	1	0.618718
3	6	2	0.571429		3	6	2	0.74381		3	6	2	0.461538		3	6	2	0.565128		3	6	2	0.642857		3	6	2	0.628571		3	6	2	0.423077		3	6	2	0.513974
3	7	1	0.7		3	7	1	0.618333		3	7	1	0.6		3	7	1	0.616		3	7	1	0.428571		3	7	1	0.705476		3	7	1	0.5		3	7	1	0.4925
3	7	2	0.916667		3	7	2	0.795556		3	7	2	0.733333		3	7	2	0.662444		3	7	2	0.72		3	7	2	0.778		3	7	2	0.73913		3	7	2	0.618841
3	8	1	0.4		3	8	1	0.677		3	8	1	0.833333		3	8	1	0.683333		3	8	1	0.769231		3	8	1	0.759231		3	8	1	0.464286		3	8	1	0.541667
3	8	2	0.727273		3	8	2	0.816061		3	8	2	0.625		3	8	2	0.711667		3	8	2	0.933333		3	8	2	0.920444		3	8	2	0.642857		3	8	2	0.660952
4	1	1	0.25		4	1	1	0.296389		4	1	1	0		4	1	1	0.204524		4	1	1	0		4	1	1	0.0025		4	1	1	0.4		4	1	1	0.290222
4	1	2	0.333333		4	1	2	0.171667		4	1	2	0.272727		4	1	2	0.211515		4	1	2	0		4	1	2	0.03625		4	1	2	0		4	1	2	0.122857
4	2	1	0.333333		4	2	1	0.401667		4	2	1	0.166667		4	2	1	0.403333		4	2	1	0		4	2	1	0.0503333		4	2	1	0.176471		4	2	1	0.167647
4	2	2	0.222222		4	2	2	0.227778		4	2	2	0.166667		4	2	2	0.228333		4	2	2	0.0714286		4	2	2	0.0783333		4	2	2	0.1875		4	2	2	0.119375
4	3	1	0.466667		4	3	1	0.464		4	3	1	0.333333		4	3	1	0.393611		4	3	1	0.409091		4	3	1	0.321667		4	3	1	0.304348		4	3	1	0.326232
4	3	2	0.2		4	3	2	0.218667		4	3	2	0.333333		4	3	2	0.395		4	3	2	0.333333		4	3	2	0.181111		4	3	2	0.157895		4	3	2	0.29807
4	4	1	0.416667		4	4	1	0.407222		4	4	1	0.444444		4	4	1	0.493333		4	4	1	0.407407		4	4	1	0.449506		4	4	1	0.230769		4	4	1	0.467179
4	4	2	0.571429		4	4	2	0.528571		4	4	2	0.6		4	4	2	0.522		4	4	2	0.470588		4	4	2	0.37549		4	4	2	0.565217		4	4	2	0.469275
4	5	1	0.625		4	5	1	0.469583		4	5	1	0.272727		4	5	1	0.425455		4	5	1	0.625		4	5	1	0.580556		4	5	1	0.6		4	5	1	0.524333
4	5	2	0.583333		4	5	2	0.694167		4	5	2	0.714286		4	5	2	0.672857		4	5	2	0.428571		4	5	2	0.524286		4	5	2	0.722222		4	5	2	0.65963
4	6	1	0.333333		4	6	1	0.43963		4	6	1	1		4	6	1	0.493333		4	6	1	0.615385		4	6	1	0.669615		4	6	1	0.846154		4	6	1	0.671538
4	6	2	0.666667		4	6	2	0.605185		4	6	2	0.545455		4	6	2	0.664848		4	6	2	0.722222		4	6	2	0.774074		4	6	2	0.769231		4	6	2	0.76641
4	7	1	0.3		4	7	1	0.574667		4	7	1	0.555556		4	7	1	0.585185		4	7	1	0.857143		4	7	1	0.889048		4	7	1	0.714286		4	7	1	0.821429
4	7	2	0.777778		4	7	2	0.754815		4	7	2	0.916667		4	7	2	0.776944		4	7	2	1		4	7	2	0.935294		4	7	2	0.941176		4	7	2	0.806275
4	8	1	0.428571		4	8	1	0.608571		4	8	1	0.714286		4	8	1	0.654762		4	8	2	1		4	8	2	0.995152		4	8	1	0.733333		4	8	1	0.736
4	8	2	0.833333		4	8	2	0.8675		4	8	2	0.875		4	8	2	0.8925		5	1	1	0		5	1	1	0.0116667		4	8	2	0.714286		4	8	2	0.703333
5	1	1	0.444444		5	1	1	0.251852		5	1	1	0		5	1	1	0.0877778		5	1	2	0		5	1	2	0.000606061		5	1	1	0.272727		5	1	1	0.353939
5	1	2	0		5	1	2	0.152667		5	1	2	0.166667		5	1	2	0.149444		5	2	1	0.130435		5	2	1	0.146957		5	1	2	0.8		5	1	2	0.722667
5	2	1	0.428571		5	2	1	0.22381		5	2	1	0.25		5	2	1	0.2825		5	2	2	0.0666667		5	2	2	0.022		5	2	1	0.4		5	2	1	0.533
5	2	2	0.230769		5	2	2	0.259231		5	2	2	0.25		5	2	2	0.138333		5	3	1	0.2		5	3	1	0.248667		5	2	2	0.384615		5	2	2	0.371795
5	3	1	0.266667		5	3	1	0.308		5	3	1	0.0714286		5	3	1	0.29381		5	3	2	0		5	3	2	0.184667		5	3	1	0.470588		5	3	1	0.454118
5	3	2	0.384615		5	3	2	0.268974		5	3	2	0.375		5	3	2	0.424167		5	4	1	0.290323		5	4	1	0.422581		5	3	2	0.6		5	3	2	0.605556
5	4	1	0.363636		5	4	1	0.588182		5	4	1	0.666667		5	4	1	0.477778		5	4	2	0		5	4	2	0.313333		5	4	1	0.4		5	4	1	0.439778
5	4	2	0.5		5	4	2	0.571667		5	4	2	0.533333		5	4	2	0.498667		5	5	1	0.421053		5	5	1	0.526491		5	4	2	0.545455		5	4	2	0.582879
5	5	1	0.714286		5	5	1	0.641905		5	5	1	0.727273		5	5	1	0.626364		5	5	2	0.75		5	5	2	0.6225		5	5	1	0.375		5	5	1	0.476875
5	5	2	0.555556		5	5	2	0.724815		5	5	2	0.733333		5	5	2	0.699556		5	6	1	0.571429		5	6	1	0.719524		5	5	2	0.428571		5	5	2	0.446667
5	6	1	0.615385		5	6	1	0.747436		5	6	1	0.666667		5	6	1	0.751111		5	6	2	1		5	6	2	0.7125		5	6	1	0.368421		5	6	1	0.492807
5	6	2	1		5	6	2	0.77		5	6	2	0.714286		5	6	2	0.629841		5	7	1	0.814815		5	7	1	0.826667		5	6	2	0.333333		5	6	2	0.331389
5	7	1	0.818182		5	7	1	0.815758		5	7	1	0.75		5	7	1	0.724792		5	7	2	0.92		5	7	2	0.968933		5	7	1	0.588235		5	7	1	0.564118
5	7	2	0.846154		5	7	2	0.880513		5	7	2	0.5		5	7	2	0.772917		5	8	1	1		5	8	1	0.963333		5	7	2	0.272727		5	7	2	0.191818
5	8	1	1		5	8	1	0.868		5	8	1	1		5	8	1	0.802		5	8	2	1		5	8	2	0.999394		5	8	1	0.466667		5	8	1	0.590667
5	8	2	1		5	8	2	0.924815		5	8	2	0		5	8	2	0.533333		6	1	1	0		6	1	1	0.00407407		5	8	2	0.777778		5	8	2	0.788148
6	1	1	0.5		6	1	1	0.371667		6	1	2	0		6	1	2	0.204444		6	1	2	0		6	1	2	0.000350877		6	1	1	0.173913		6	1	1	0.208696
6	1	2	0.666667		6	1	2	0.247778		6	2	1	0.5		6	2	1	0.434444		6	2	1	0.0434783		6	2	1	0.0571014		6	1	2	0.166667		6	1	2	0.128333
6	2	1	0.25		6	2	1	0.405		6	2	2	0.625		6	2	2	0.432083		6	2	2	0		6	2	2	0.00333333		6	2	1	0		6	2	1	0.117143
6	2	2	0.285714		6	2	2	0.27619		6	3	1	0		6	3	1	0.393333		6	3	1	0.307692		6	3	1	0.182308		6	2	2	0.2		6	2	2	0.202667
6	3	1	0.25		6	3	1	0.489167		6	3	2	0.5		6	3	2	0.593333		6	3	2	0.125		6	3	2	0.0716667		6	3	1	0.307692		6	3	1	0.238462
6	3	2	0.333333		6	3	2	0.434444		6	4	1	0.5		6	4	1	0.469167		6	4	1	0.416667		6	4	1	0.432917		6	3	2	0.3		6	3	2	0.286667
6	4	1	0.25		6	4	1	0.423333		6	4	2	0.5		6	4	2	0.375833		6	4	2	0.4		6	4	2	0.398667		6	4	1	0.2		6	4	1	0.373333
6	4	2	0.5		6	4	2	0.357778		6	5	1	0.571429		6	5	1	0.464286		6	5	1	0.785714		6	5	1	0.619286		6	4	2	0.444444		6	4	2	0.385556
6	5	1	0.166667		6	5	1	0.380556		6	5	2	1		6	5	2	0.613333		6	5	2	0.636364		6	5	2	0.576212		6	5	1	0.25		6	5	1	0.425
6	5	2	0.333333		6	5	2	0.701111		6	6	1	0.333333		6	6	1	0.43		6	6	1	0.625		6	6	1	0.815		6	5	2	0.8		6	5	2	0.731333
6	6	1	0.333333		6	6	1	0.491111		6	6	2	0.5		6	6	2	0.410833		6	6	2	1		6	6	2	0.797143		6	6	1	0.727273		6	6	1	0.523333
6	6	2	0.5		6	6	2	0.6225		6	7	1	0.25		6	7	1	0.46		6	7	1	0.923077		6	7	1	0.949744		6	6	2	0.833333		6	6	2	0.769444
6	7	1	0.636364		6	7	1	0.547273		6	7	2	0.5		6	7	2	0.437917		6	7	2	1		6	7	2	0.982917		6	7	1	0.69697		6	7	1	0.686364
6	7	2	1		6	7	2	0.607222		6	8	1	0.357143		6	8	1	0.525714		6	8	1	1		6	8	1	0.999583		6	7	2	0.931034		6	7	2	0.905517
6	8	1	0.5		6	8	1	0.532222		6	8	2	0.625		6	8	2	0.524167		6	8	2	1		6	8	2	0.989		6	8	1	0.882353		6	8	1	0.861765
6	8	2	1		6	8	2	0.668333		7	1	1	0.333333		7	1	1	0.387778		7	1	1	0		7	1	1	0		6	8	2	0.9375		6	8	2	0.911458
7	1	1	0.25		7	1	1	0.427778		7	1	2	0		7	1	2	0.121667		7	1	2	0		7	1	2	0		7	1	1	0.166667		7	1	1	0.19
7	1	2	0.5		7	1	2	0.286111		7	2	1	0.222222		7	2	1	0.385556		7	2	1	0		7	2	1	0.00405797		7	1	2	0.142857		7	1	2	0.0985714
7	2	1	0.166667		7	2	1	0.386111		7	2	2	0.4		7	2	2	0.506		7	2	2	0		7	2	2	0.0005		7	2	1	0		7	2	1	0.12125
7	2	2	0.4		7	2	2	0.294333		7	3	1	0.636364		7	3	1	0.468182		7	3	1	0.2		7	3	1	0.208444		7	2	2	0		7	2	2	0.0155556
7	3	1	0.571429		7	3	1	0.440476		7	3	2	0.4375		7	3	2	0.434792		7	3	2	0		7	3	2	0.0395833		7	3	1	0		7	3	1	0.119583
7	3	2	0.2		7	3	2	0.326333		7	4	1	0.666667		7	4	1	0.495185		7	4	1	0.347826		7	4	1	0.361739		7	3	2	0.2		7	3	2	0.231
7	4	1	0.3		7	4	1	0.424333		7	4	2	0.818182		7	4	2	0.572727		7	4	2	0.2		7	4	2	0.219333		7	4	1	0.428571		7	4	1	0.53619
7	4	2	0.666667		7	4	2	0.416389		7	5	1	0.25		7	5	1	0.474444		7	5	1	0.761905		7	5	1	0.708095		7	4	2	0.333333		7	4	2	0.33963
7	5	1	0.6		7	5	1	0.512889		7	5	2	0.411765		7	5	2	0.555686		7	5	2	1		7	5	2	0.704667		7	5	1	1		7	5	1	0.738333
7	5	2	0.666667		7	5	2	0.585556		7	6	1	0.454545		7	6	1	0.473636		7	6	1	0.857143		7	6	1	0.842857		7	5	2	0.666667		7	5	2	0.666296
7	6	1	0.538462		7	6	1	0.484872		7	6	2	0.666667		7	6	2	0.436296		7	6	2	0.888889		7	6	2	0.977778		7	6	1	0.6		7	6	1	0.650333
7	6	2	0.5		7	6	2	0.675667		7	7	1	0.529412		7	7	1	0.506863		7	7	1	1		7	7	1	0.992917		7	6	2	0.666667		7	6	2	0.717778
7	7	1	0.5		7	7	1	0.526667		7	7	2	0.5		7	7	2	0.552		7	7	2	1		7	7	2	0.999753		7	7	1	0.777778		7	7	1	0.665556
7	7	2	0.7		7	7	2	0.714667		7	8	1	0.75		7	8	1	0.595		7	8	1	1		7	8	1	0.996667		7	7	2	0.954545		7	7	2	0.910606
7	8	1	0.777778		7	8	1	0.584444		7	8	2	0.8		7	8	2	0.594		7	8	2	1		7	8	2	1		7	8	1	0.921053		7	8	1	0.809649
7	8	2	0.625		7	8	2	0.725		8	1	1	0.444444		8	1	1	0.354074		8	1	2	0		8	1	2	0		7	8	2	0.961538		7	8	2	0.968333
8	1	1	0.333333		8	1	1	0.204444		8	1	2	0		8	1	2	0.64		8	2	1	0		8	2	1	0.00888889		8	1	1	0.166667		8	1	1	0.205185
8	1	2	0		8	1	2	0.0516667		8	2	1	0.357143		8	2	1	0.308333		8	2	2	0		8	2	2	0		8	1	2	0		8	1	2	0.00384615
8	2	1	0.6		8	2	1	0.284		8	2	2	0.375		8	2	2	0.314167		8	3	1	0.16		8	3	1	0.156933		8	2	1	0.25		8	2	1	0.252778
8	2	2	0		8	2	2	0.125417		8	3	1	0.466667		8	3	1	0.509111		8	3	2	0		8	3	2	0.0255		8	2	2	0.0588235		8	2	2	0.0413725
8	3	1	0.466667		8	3	1	0.308		8	3	2	0.545455		8	3	2	0.594242		8	4	1	0.277778		8	4	1	0.341204		8	3	1	0.2		8	3	1	0.52
8	3	2	0.1		8	3	2	0.137333		8	4	1	0.769231		8	4	1	0.505641		8	4	2	0.272727		8	4	2	0.258485		8	3	2	0.263158		8	3	2	0.230526
8	4	1	0.333333		8	4	1	0.409722		8	4	2	0.444444		8	4	2	0.432407		8	5	1	0.758621		8	5	1	0.662299		8	4	1	0.3		8	4	1	0.37
8	4	2	0.384615		8	4	2	0.254872		8	5	1	0.6		8	5	1	0.496667		8	5	2	0.875		8	5	2	0.839583		8	4	2	0.5		8	4	2	0.508056
8	5	1	0.6		8	5	1	0.557556		8	5	2	0.666667		8	5	2	0.585		8	6	1	0.782609		8	6	1	0.84058		8	5	1	0.75		8	5	1	0.516667
8	5	2	0.4		8	5	2	0.634667		8	6	1	0.75		8	6	1	0.5825		8	6	2	1		8	6	2	0.987273		8	5	2	0.857143		8	5	2	0.85381
8	6	1	0.818182		8	6	1	0.648485		8	6	2	0.25		8	6	2	0.371667		8	7	1	0.75		8	7	1	0.945		8	6	1	0.666667		8	6	1	0.63
8	6	2	0.8		8	6	2	0.767556		8	7	1	0.6		8	7	1	0.540333		8	7	2	1		8	7	2	0.999804		8	6	2	0.444444		8	6	2	0.517407
8	7	1	0.857143		8	7	1	0.654286		8	7	2	0.166667		8	7	2	0.377222		8	8	2	1		8	8	2	1		8	7	1	0.555556		8	7	1	0.672963
8	7	2	0.833333		8	7	2	0.867778		8	8	1	0.636364		8	8	1	0.506667		9	1	1	0		9	1	1	0.00666667		8	7	2	0.857143		8	7	2	0.848095
8	8	1	0.571429		8	8	1	0.661429		8	8	2	0.75		8	8	2	0.609167		9	1	2	0		9	1	2	0.00142857		8	8	1	0.875		8	8	1	0.817187
8	8	2	0.909091		8	8	2	0.905758		9	1	1	0.375		9	1	1	0.30125		9	2	1	0.2		9	2	1	0.164533		8	8	2	0.954545		8	8	2	0.957879
9	1	1	0.416667		9	1	1	0.2825		9	1	2	0.333333		9	1	2	0.207778		9	2	2	0		9	2	2	0.0383333		9	1	1	0.241379		9	1	1	0.165862
9	1	2	0.0909091		9	1	2	0.157273		9	2	1	0.153846		9	2	1	0.332051		9	3	1	0.4375		9	3	1	0.338542		9	1	2	0.4		9	1	2	0.386
9	2	1	0.363636		9	2	1	0.371515		9	2	2	0.111111		9	2	2	0.222222		9	3	2	0.230769		9	3	2	0.161026		9	2	1	0.25		9	2	1	0.403889
9	2	2	0.181818		9	2	2	0.259091		9	3	1	0.142857		9	3	1	0.305714		9	4	1	0.454545		9	4	1	0.470303		9	2	2	0.2		9	2	2	0.218
9	3	1	0.25		9	3	1	0.414167		9	3	2	0.333333		9	3	2	0.396111		9	4	2	0.428571		9	4	2	0.412381		9	3	1	0.2		9	3	1	0.312667
9	3	2	0.375		9	3	2	0.265417		9	4	1	0.666667		9	4	1	0.674444		9	5	1	0.5		9	5	1	0.526389		9	3	2	0.333333		9	3	2	0.227937
9	4	1	0.4		9	4	1	0.406667		9	4	2	0.529412		9	4	2	0.466471		9	5	2	0.833333		9	5	2	0.619444		9	4	1	0.5		9	4	1	0.43875
9	4	2	0.222222		9	4	2	0.261111		9	5	1	0.5		9	5	1	0.55		9	6	1	0.428571		9	6	1	0.600238		9	4	2	0.6875		9	4	2	0.631667
9	5	1	0.454545		9	5	1	0.635758		9	5	2	0.166667		9	5	2	0.525556		9	6	2	0.8		9	6	2	0.830222		9	5	1	0.727273		9	5	1	0.72
9	5	2	0.727273		9	5	2	0.55697		9	6	1	0.833333		9	6	1	0.660556		9	7	1	0.916667		9	7	1	0.863611		9	5	2	0.65		9	5	2	0.690667
9	6	1	0.666667		9	6	1	0.586667		9	6	2	0.6		9	6	2	0.620667		9	7	2	1		9	7	2	0.965294		9	6	1	0.428571		9	6	1	0.681905
9	6	2	0.428571		9	6	2	0.689524		9	7	1	0.6		9	7	1	0.642		9	8	1	1		9	8	1	0.95		9	6	2	0.533333		9	6	2	0.581111
9	7	1	0.6		9	7	1	0.641667		9	7	2	0.857143		9	7	2	0.710476		9	8	2	1		9	8	2	0.998667		9	7	1	0.818182		9	7	1	0.647879
9	7	2	0.833333		9	7	2	0.813611		9	8	1	0.588235		9	8	1	0.565294		10	2	2	0		10	2	2	0		9	7	2	0.705882		9	7	2	0.716078
9	8	1	0.545455		9	8	1	0.628485		9	8	2	0.714286		9	8	2	0.635238		10	3	1	0.105263		10	3	1	0.0449123		9	8	1	0.909091		9	8	1	0.801515
9	8	2	1		9	8	2	0.82		10	1	1	0		10	1	1	0.3		10	3	2	0		10	3	2	0.0160256		9	8	2	0.818182		9	8	2	0.761212
10	1	1	0.333333		10	1	1	0.329333		10	1	2	0.166667		10	1	2	0.258333		10	4	1	0.404762		10	4	1	0.32627		10	1	1	0.2		10	1	1	0.223333
10	1	2	0.142857		10	1	2	0.0961905		10	2	1	0.375		10	2	1	0.29625		10	4	2	0		10	4	2	0.201429		10	1	2	1		10	1	2	0.996667
10	2	1	0.666667		10	2	1	0.346389		10	2	2	0.666667		10	2	2	0.486111		10	5	1	0.714286		10	5	1	0.726111		10	2	1	0.7		10	2	1	0.376
10	2	2	0.0833333		10	2	2	0.136389		10	3	1	0.857143		10	3	1	0.44619		10	5	2	0.894737		10	5	2	0.830702		10	2	2	0.454545		10	2	2	0.492121
10	3	1	0.428571		10	3	1	0.329524		10	3	2	0.285714		10	3	2	0.408571		10	6	1	1		10	6	1	0.956875		10	3	1	0.5		10	3	1	0.520667
10	3	2	0		10	3	2	0.323333		10	4	1	0.6		10	4	1	0.434		10	6	2	1		10	6	2	0.984368		10	3	2	0.444444		10	3	2	0.653704
10	4	1	0.181818		10	4	1	0.366667		10	4	2	0.75		10	4	2	0.477083		10	7	1	1		10	7	1	1		10	4	1	0.555556		10	4	1	0.481111
10	4	2	0.142857		10	4	2	0.300476		10	5	1	0.5		10	5	1	0.516667		10	7	2	1		10	7	2	1		10	4	2	0		10	4	2	0.0628205
10	5	1	0.571429		10	5	1	0.593333		10	5	2	0.428571		10	5	2	0.476667		11	1	1	0.1		11	1	1	0.013		10	5	1	0.454545		10	5	1	0.543788
10	5	2	0.727273		10	5	2	0.660909		10	6	1	0.454545		10	6	1	0.623939		11	1	2	0		11	1	2	0.00031746		10	5	2	0.533333		10	5	2	0.527667
10	6	1	0.666667		10	6	1	0.613333		10	6	2	0.4375		10	6	2	0.580208		11	2	1	0		11	2	1	0.0324444		10	6	1	0.566667		10	6	1	0.486111
10	6	2	0.888889		10	6	2	0.76963		10	7	1	0.7		10	7	1	0.505		11	2	2	0		11	2	2	0.0829167		10	6	2	0.413793		10	6	2	0.429655
10	7	1	0.909091		10	7	1	0.750909		10	7	2	0.4375		10	7	2	0.597708		11	3	1	0.115385		11	3	1	0.182179		10	7	1	0.583333		10	7	1	0.624167
10	7	2	0.769231		10	7	2	0.825897		10	8	1	0.75		10	8	1	0.581528		11	3	2	0		11	3	2	0.147778		10	7	2	0.8		10	7	2	0.769167
10	8	1	0.888889		10	8	1	0.744074		10	8	2	0.733333		10	8	2	0.764444		11	4	1	0.7		11	4	1	0.478		10	8	1	0.7		10	8	1	0.542333
10	8	2	0.857143		10	8	2	0.918571		11	1	1	0.2		11	1	1	0.441333		11	4	2	0		11	4	2	0.405556		10	8	2	0.571429		10	8	2	0.599048
11	1	1	0.555556		11	1	1	0.428519		11	1	2	0.333333		11	1	2	0.274444		11	5	1	0.454545		11	5	1	0.574545		11	1	1	0.153846		11	1	1	0.227949
11	1	2	0.454545		11	1	2	0.26		11	2	1	0.333333		11	2	1	0.418519		11	5	2	1		11	5	2	0.848889		11	1	2	0		11	1	2	0.0122222
11	2	1	0.3		11	2	1	0.393333		11	2	2	0		11	2	2	0.353939		11	6	1	0.88		11	6	1	0.7964		11	2	1	0.125		11	2	1	0.123333
11	2	2	0.142857		11	2	2	0.395238		11	3	1	0.555556		11	3	1	0.454074		11	6	2	0.833333		11	6	2	0.681667		11	2	2	0.375		11	2	2	0.379167
11	3	1	0.4		11	3	1	0.423333		11	3	2	0.647059		11	3	2	0.469804		11	7	1	1		11	7	1	0.97549		11	3	1	0.466667		11	3	1	0.451333
11	3	2	0.230769		11	3	2	0.369487		11	4	1	0.444444		11	4	1	0.398148		11	7	2	0.833333		11	7	2	0.997222		11	3	2	0.210526		11	3	2	0.220175
11	4	1	0.8		11	4	1	0.418		11	4	2	0.0909091		11	4	2	0.402424		11	8	1	1		11	8	1	0.999444		11	4	1	0.333333		11	4	1	0.33127
11	4	2	0.285714		11	4	2	0.369286		11	5	1	0.5		11	5	1	0.467037		11	8	2	1		11	8	2	0.999565		11	4	2	0.315789		11	4	2	0.325789
11	5	1	0.272727		11	5	1	0.473333		11	5	2	0.461538		11	5	2	0.446923		12	1	1	0		12	1	1	0.00125		11	5	1	0.666667		11	5	1	0.580926
11	5	2	0.375		11	5	2	0.555		11	6	1	0.642857		11	6	1	0.522619		12	1	2	0		12	1	2	0		11	5	2	0.555556		11	5	2	0.585309
11	6	1	0.4		11	6	1	0.500889		11	6	2	0.555556		11	6	2	0.515185		12	2	1	0		12	2	1	0.0225		11	6	1	0.7		11	6	1	0.604333
11	6	2	0.5		11	6	2	0.551		11	7	1	0.5		11	7	1	0.536667		12	2	2	0		12	2	2	0.00166667		11	6	2	0.764706		11	6	2	0.795686
11	7	1	0.625		11	7	1	0.512917		11	7	2	0.4		11	7	2	0.503667		12	3	1	0.0833333		12	3	1	0.157222		11	7	1	0.6875		11	7	1	0.674167
11	7	2	0.625		11	7	2	0.6075		11	8	1	0.142857		11	8	1	0.46619		12	3	2	0.25		12	3	2	0.045		11	7	2	0.75		11	7	2	0.75875
11	8	1	0.538462		11	8	1	0.543077		11	8	2	0.5		11	8	2	0.542778		12	4	1	0.421053		12	4	1	0.411404		11	8	1	0.736842		11	8	1	0.735789
11	8	2	0.555556		11	8	2	0.606667		12	1	1	0.444444		12	1	1	0.373951		12	5	1	0.454545		12	5	1	0.608485		11	8	2	0.75		11	8	2	0.80375
12	1	1	0.1		12	1	1	0.119333		12	1	2	0.368421		12	1	2	0.354912		12	6	1	0.869565		12	6	1	0.866377		12	1	1	0.485714		12	1	1	0.439429
12	1	2	0.1		12	1	2	0.100667		12	2	1	0.4375		12	2	1	0.323958		12	6	2	1		12	6	2	0.924		12	1	2	0		12	1	2	0.0108333
12	2	1	0.1		12	2	1	0.191		12	2	2	0.5		12	2	2	0.481875		12	7	1	1		12	7	1	0.969697		12	2	1	0.142857		12	2	1	0.313571
12	2	2	0.125		12	2	2	0.205		12	3	1	0.333333		12	3	1	0.332778		12	7	2	1		12	7	2	0.997273		12	2	2	0.384615		12	2	2	0.384872
12	3	1	0.25		12	3	1	0.279444		12	3	2	0.428571		12	3	2	0.478571		12	8	1	1		12	8	1	0.999444		12	3	1	0.454545		12	3	1	0.445152
12	3	2	0.25		12	3	2	0.1975		12	4	1	0.375		12	4	1	0.381667		12	8	2	1		12	8	2	1		12	3	2	0.434783		12	3	2	0.426957
12	4	1	0.5		12	4	1	0.288333		12	4	2	0.5		12	4	2	0.325556		13	3	1	0		13	3	1	0.00866667		12	4	1	0.857143		12	4	1	0.802857
12	4	2	0.583333		12	4	2	0.339444		12	5	1	0.6		12	5	1	0.626		13	3	2	0		13	3	2	0.00175926		12	4	2	0.4		12	4	2	0.401067
12	5	1	0.666667		12	5	1	0.462963		12	5	2	0.571429		12	5	2	0.515238		13	4	1	0.183673		13	4	1	0.267755		12	5	1	0.6		12	5	1	0.61
12	5	2	0.375		12	5	2	0.585833		12	6	1	0.5		12	6	1	0.5525		13	4	2	0.08		13	4	2	0.164667		12	5	2	0.533333		12	5	2	0.533556
12	6	1	0.571429		12	6	1	0.610476		12	6	2	0.571429		12	6	2	0.645238		13	5	1	0.875		13	5	1	0.786111		12	6	1	1		12	6	1	0.996667
12	6	2	0.777778		12	6	2	0.697778		12	7	1	0.428571		12	7	1	0.605238		13	5	2	0.941176		13	5	2	0.894118		12	6	2	0.545455		12	6	2	0.534545
12	7	1	0.777778		12	7	1	0.692963		12	7	2	0.545455		12	7	2	0.555758		13	6	1	1		13	6	1	0.992917		12	7	1	0.583333		12	7	1	0.509167
12	7	2	0.909091		12	7	2	0.749394		12	8	1	0.75		12	8	1	0.715		13	6	2	1		13	6	2	0.99881		12	7	2	0.684211		12	7	2	0.635263
12	8	1	0.75		12	8	1	0.777222		12	8	2	1		12	8	2	0.471111		14	1	1	0		14	1	1	0		12	8	1	0.470588		12	8	1	0.579706
12	8	2	0.7		12	8	2	0.789667		13	1	1	0.538462		13	1	1	0.412051		14	1	2	0		14	1	2	0		12	8	2	0.8		12	8	2	0.794
13	1	1	0.214286		13	1	1	0.234762		13	1	2	0.333333		13	1	2	0.351111		14	2	1	0		14	2	1	0.0160317		13	1	1	0.1875		13	1	1	0.289792
13	1	2	0.266667		13	1	2	0.16		13	2	1	0.6		13	2	1	0.550667		14	2	2	0		14	2	2	0.00383333		13	1	2	0		13	1	2	0.00636364
13	2	1	0.285714		13	2	1	0.322381		13	2	2	0		13	2	2	0.279524		14	3	1	0.142857		14	3	1	0.160159		13	2	1	0.111111		13	2	1	0.215926
13	2	2	0.230769		13	2	2	0.224872		13	3	1	0.5		13	3	1	0.490667		14	3	2	0		14	3	2	0.0735556		13	2	2	0.0625		13	2	2	0.048125
13	3	1	0.3		13	3	1	0.312		13	3	2	0.3		13	3	2	0.362667		14	4	1	0.4		14	4	1	0.398667		13	3	1	0.0909091		13	3	1	0.292727
13	3	2	0.2		13	3	2	0.252667		13	4	1	0.384615		13	4	1	0.454615		14	4	2	0.5		14	4	2	0.333571		13	3	2	0		13	3	2	0.132857
13	4	1	0.3		13	4	1	0.376667		13	4	2	0.357143		13	4	2	0.416429		14	5	1	0.642857		14	5	1	0.636667		13	4	1	0.111111		13	4	1	0.210741
13	4	2	0.222222		13	4	2	0.319259		13	5	1	0.5		13	5	1	0.431667		14	5	2	0.285714		14	5	2	0.52		13	4	2	0.1		13	4	2	0.185333
13	5	1	0.666667		13	5	1	0.549259		13	5	2	0.769231		13	5	2	0.573846		14	6	1	0.809524		14	6	1	0.813492		13	5	1	0.166667		13	5	1	0.415556
13	5	2	0.75		13	5	2	0.599167		13	6	1	0.666667		13	6	1	0.489722		14	6	2	0.8		14	6	2	0.909333		13	5	2	0.4		13	5	2	0.368667
13	6	1	0.636364		13	6	1	0.631818		13	6	2	0.615385		13	6	2	0.513077		14	7	1	1		14	7	1	0.954444		13	6	1	0.5		13	6	1	0.45
13	6	2	0.75		13	6	2	0.688333		13	7	1	0.333333		13	7	1	0.514444		14	7	2	1		14	7	2	0.9895		13	6	2	0.5		13	6	2	0.5
13	7	1	0.75		13	7	1	0.664167		13	7	2	0		13	7	2	0.318571		14	8	1	1		14	8	1	1		13	7	1	0.55		13	7	1	0.5645
13	7	2	0.571429		13	7	2	0.734762		13	8	1	0.461538		13	8	1	0.50641		14	8	2	1		14	8	2	1		13	7	2	0.647059		13	7	2	0.619804
13	8	1	0.785714		13	8	1	0.702381		13	8	2	0.7		13	8	2	0.520667		15	1	1	0		15	1	1	0.0606667		13	8	1	0.883721		13	8	1	0.715039
13	8	2	0.692308		13	8	2	0.767179		14	1	1	0.181818		14	1	1	0.338182		15	1	2	0.0277778		15	1	2	0.0114815		13	8	2	0.86		13	8	2	0.866533
14	1	1	0.428571		14	1	1	0.33619		14	1	2	0.4375		14	1	2	0.292292		15	2	1	0.142857		15	2	1	0.27619		14	1	1	0.346154		14	1	1	0.344744
14	1	2	0.166667		14	1	2	0.210278		14	2	1	0.272727		14	2	1	0.291212		15	2	2	0		15	2	2	0.123333		14	1	2	0.36		14	1	2	0.347067
14	2	1	0.461538		14	2	1	0.339744		14	2	2	0.333333		14	2	2	0.394074		15	3	1	0.571429		15	3	1	0.350952		14	2	1	0.277778		14	2	1	0.320926
14	2	2	0.2		14	2	2	0.265333		14	3	1	0.391304		14	3	1	0.433188		15	3	2	0.272727		15	3	2	0.339394		14	2	2	0.6		14	2	2	0.628167
14	3	1	0.5		14	3	1	0.395833		14	3	2	0.5		14	3	2	0.444074		15	4	1	0.533333		15	4	1	0.468		14	3	1	0.555556		14	3	1	0.463333
14	3	2	0.333333		14	3	2	0.305556		14	4	1	0.4		14	4	1	0.464		15	4	2	0.5		15	4	2	0.411667		14	3	2	0.307692		14	3	2	0.324103
14	4	1	0.666667		14	4	1	0.401111		14	4	2	0.4		14	4	2	0.501		15	5	1	0.8		15	5	1	0.604667		14	4	1	0.285714		14	4	1	0.328095
14	4	2	0.461538		14	4	2	0.360513		14	5	1	0.555556		14	5	1	0.524444		15	5	2	0.571429		15	5	2	0.564286		14	4	2	0.466667		14	4	2	0.485556
14	5	1	0.333333		14	5	1	0.468889		14	5	2	0.555556		14	5	2	0.491111		15	6	1	0.615385		15	6	1	0.683846		14	5	1	0.5		14	5	1	0.441111
14	5	2	0.416667		14	5	2	0.468333		14	6	1	0.6		14	6	1	0.566		15	6	2	1		15	6	2	0.798667		14	5	2	0.4		14	5	2	0.441333
14	6	1	0.272727		14	6	1	0.52303		14	6	2	0.666667		14	6	2	0.543889		15	7	1	0.916667		15	7	1	0.823611		14	6	1	0.666667		14	6	1	0.680556
14	6	2	0.818182		14	6	2	0.590909		14	7	1	0.7		14	7	1	0.584333		15	7	2	1		15	7	2	0.892778		14	6	2	0.357143		14	6	2	0.403095
14	7	1	0.5		14	7	1	0.561667		14	7	2	0.75		14	7	2	0.6325		15	8	1	0.958333		15	8	1	0.967917		14	7	1	0.6		14	7	1	0.624333
14	7	2	0.5		14	7	2	0.566333		14	8	1	1		14	8	1	0.673333		15	8	2	0.972973		15	8	2	0.986577		14	7	2	0.666667		14	7	2	0.634444
14	8	1	0.333333		14	8	1	0.566296		15	1	1	0.4		15	1	1	0.347556		16	1	1	0		16	1	1	0.118667		14	8	1	0.65625		14	8	1	0.652917
14	8	2	0.777778		14	8	2	0.657407		15	1	2	0.333333		15	1	2	0.396667		16	1	2	0		16	1	2	0.0584848		14	8	2	0.64		14	8	2	0.6572
15	1	1	0.444444		15	1	1	0.414444		15	2	1	0.5		15	2	1	0.419333		16	2	1	0.181818		16	2	1	0.24803		15	1	1	0.555556		15	1	1	0.339259
15	1	2	0.2		15	1	2	0.135667		15	2	2	0.272727		15	2	2	0.299697		16	2	2	0.142857		16	2	2	0.131429		15	1	2	0.3		15	1	2	0.285667
15	2	1	0.333333		15	2	1	0.394167		15	3	1	0.285714		15	3	1	0.489524		16	3	1	0.294118		16	3	1	0.374902		15	2	1	0.1		15	2	1	0.161667
15	2	2	0.142857		15	2	2	0.229048		15	3	2	0.5		15	3	2	0.445		16	3	2	0.4		16	3	2	0.348		15	2	2	0.0833333		15	2	2	0.141111
15	3	1	0.666667		15	3	1	0.523333		15	4	1	0.5		15	4	1	0.504444		16	4	1	0.538462		16	4	1	0.463077		15	3	1	0.428571		15	3	1	0.328571
15	3	2	0.5		15	3	2	0.2625		15	4	2	0.5		15	4	2	0.447143		16	4	2	0		16	4	2	0.455		15	3	2	0.3125		15	3	2	0.421042
15	4	1	0.8		15	4	1	0.464667		15	5	1	0.5		15	5	1	0.483333		16	5	1	0.666667		16	5	1	0.535556		15	4	1	0.368421		15	4	1	0.385263
15	4	2	0.416667		15	4	2	0.343889		15	5	2	0.555556		15	5	2	0.504815		16	5	2	0.333333		16	5	2	0.546667		15	4	2	0.411765		15	4	2	0.378431
15	5	1	0.333333		15	5	1	0.5375		15	6	1	0.4		15	6	1	0.499		16	6	1	0.75		16	6	1	0.639667		15	5	1	0.521739		15	5	1	0.542754
15	5	2	0.6		15	5	2	0.582444		15	6	2	0.571429		15	6	2	0.512857		16	6	2	0.5		16	6	2	0.72		15	5	2	0.5		15	5	2	0.532121
15	6	1	0.4		15	6	1	0.497		15	7	1	0.8		15	7	1	0.581		16	7	1	0.611111		16	7	1	0.735926		15	6	1	0.6875		15	6	1	0.679167
15	6	2	0.833333		15	6	2	0.662222		15	7	2	0.8		15	7	2	0.560667		16	7	2	0.909091		16	7	2	0.877879		15	6	2	0.909091		15	6	2	0.712121
15	7	1	0.666667		15	7	1	0.545556		15	8	1	0.684211		15	8	1	0.575789		16	8	1	1		16	8	1	0.84875		15	7	1	0.6875		15	7	1	0.702292
15	7	2	0.888889		15	7	2	0.715926		15	8	2	0.888889		15	8	2	0.772593		16	8	2	1		16	8	2	0.954638		15	7	2	0.782609		15	7	2	0.740435
15	8	1	0.727273		15	8	1	0.538485		16	1	1	0.411765		16	1	1	0.324314		17	2	2	0		17	2	2	0.00166667		15	8	1	0.7		15	8	1	0.701667
15	8	2	0.583333		15	8	2	0.767222		16	1	2	0		16	1	2	0.0661111		17	3	1	0.333333		17	3	1	0.261778		15	8	2	0.777778		15	8	2	0.785926
16	1	1	0.538462		16	1	1	0.235897		16	2	1	0.222222		16	2	1	0.305556		17	3	2	0.0571429		17	3	2	0.0425714		16	1	1	0.488372		16	1	1	0.497984
16	1	2	0		16	1	2	0.155		16	2	2	0.2		16	2	2	0.258667		17	4	1	0.413043		17	4	1	0.359203		16	1	2	0.45		16	1	2	0.529667
16	2	1	0.375		16	2	1	0.305417		16	3	1	0.666667		16	3	1	0.385926		17	4	2	0.166667		17	4	2	0.232593		16	2	1	0.409091		16	2	1	0.510303
16	2	2	0.333333		16	2	2	0.233056		16	3	2	0.111111		16	3	2	0.239259		17	5	1	0.547619		17	5	1	0.595952		16	2	2	0.52381		16	2	2	0.620159
16	3	1	0.454545		16	3	1	0.427576		16	4	1	0.625		16	4	1	0.497917		17	5	2	0.727273		17	5	2	0.636667		16	3	1	0.181818		16	3	1	0.396364
16	3	2	0.0769231		16	3	2	0.337949		16	4	2	0.5		16	4	2	0.465667		17	6	1	0.647059		17	6	1	0.683922		16	3	2	0.666667		16	3	2	0.674762
16	4	1	0.444444		16	4	1	0.37037		16	5	1	0.714286		16	5	1	0.494286		17	6	2	0.969697		17	6	2	0.937677		16	4	1	0.666667		16	4	1	0.53
16	4	2	0.363636		16	4	2	0.331818		16	5	2	0.625		16	5	2	0.585		17	7	2	1		17	7	2	0.998333		16	4	2	0.615385		16	4	2	0.68
16	5	1	0.625		16	5	1	0.570417		16	6	1	0.5		16	6	1	0.418333		18	1	1	0		18	1	1	0.0219048		16	5	1	0.615385		16	5	1	0.465641
16	5	2	0.666667		16	5	2	0.600556		16	6	2	0.454545		16	6	2	0.571212		18	1	2	0		18	1	2	0.00238095		16	5	2	0.272727		16	5	2	0.253939
16	6	1	0.777778		16	6	1	0.501481		16	7	1	0.5		16	7	1	0.607222		18	2	1	0.0454545		18	2	1	0.110909		16	6	1	0.6		16	6	1	0.472
16	6	2	0.923077		16	6	2	0.796154		16	7	2	0.909091		16	7	2	0.690606		18	2	2	0.157895		18	2	2	0.0749123		16	6	2	0.470588		16	6	2	0.426667
16	7	1	0.3		16	7	1	0.607667		16	8	1	0.5		16	8	1	0.712222		18	3	1	0.3125		18	3	1	0.284167		16	7	1	0.375		16	7	1	0.380833
16	7	2	1		16	7	2	0.818095		16	8	2	0.777778		16	8	2	0.700741		18	3	2	0.333333		18	3	2	0.263611		16	7	2	0.428571		16	7	2	0.410952
16	8	1	0.5		16	8	1	0.69		17	1	1	0.318182		17	1	1	0.341818		18	4	1	0.222222		18	4	1	0.380741		16	8	1	0.666667		16	8	1	0.578889
16	8	2	1		16	8	2	0.87		17	1	2	0.466667		17	1	2	0.433333		18	4	2	0.2		18	4	2	0.376		16	8	2	0.5		16	8	2	0.324333
17	1	1	0		17	1	1	0.114815		17	2	1	0.375		17	2	1	0.432083		18	5	1	0.636364		18	5	1	0.564545		17	1	1	0		17	1	1	0.354167
17	1	2	0.2		17	1	2	0.076		17	2	2	0.428571		17	2	2	0.425238		18	5	2	0.818182		18	5	2	0.624848		17	1	2	0		17	1	2	0.122222
17	2	1	0.142857		17	2	1	0.141429		17	3	1	0.25		17	3	1	0.4375		18	6	1	0.428571		18	6	1	0.611905		17	2	1	0.272727		17	2	1	0.21803
17	2	2	0.0909091		17	2	2	0.105152		17	3	2	0.4		17	3	2	0.496667		18	6	2	0.8		18	6	2	0.745778		17	2	2	0.142857		17	2	2	0.138095
17	3	1	0.181818		17	3	1	0.182727		17	4	1	0.555556		17	4	1	0.494815		18	7	1	0.833333		18	7	1	0.840556		17	3	1	0.307692		17	3	1	0.419103
17	3	2	0.272727		17	3	2	0.163636		17	4	2	0.7		17	4	2	0.475667		18	7	2	1		18	7	2	0.928182		17	3	2	0.190476		17	3	2	0.163968
17	4	1	0		17	4	1	0.265833		17	5	1	0.555556		17	5	1	0.51		18	8	1	0.928571		18	8	1	0.982857		17	4	1	0.423077		17	4	1	0.497564
17	4	2	0		17	4	2	0.269667		17	5	2	0.285714		17	5	2	0.29381		18	8	2	1		18	8	2	0.995556		17	4	2	0.538462		17	4	2	0.623077
17	5	1	0.666667		17	5	1	0.677037		17	6	1	0.4		17	6	1	0.550667		19	1	1	0		19	1	1	0.000238095		17	5	1	0.571429		17	5	1	0.572143
17	5	2	0.9		17	5	2	0.700333		17	6	2	0.636364		17	6	2	0.54303		19	1	2	0		19	1	2	0.000555556		17	5	2	0.789474		17	5	2	0.704386
17	6	1	0.636364		17	6	1	0.63		17	7	1	0.428571		17	7	1	0.688095		19	2	1	0		19	2	1	0.0202083		17	6	1	0.8		17	6	1	0.614667
17	6	2	1		17	6	2	0.791905		17	7	2	0.6		17	7	2	0.747333		19	2	2	0		19	2	2	0.0166667		17	6	2	0.947368		17	6	2	0.891579
17	7	1	0.666667		17	7	1	0.789111		17	8	1	0.777778		17	8	1	0.653704		19	3	1	0.166667		19	3	1	0.174074		17	7	1	1		17	7	1	0.715238
17	7	2	0.777778		17	7	2	0.78		17	8	2	0.625		17	8	2	0.35125		19	3	2	0.142857		19	3	2	0.0890476		17	7	2	1		17	7	2	0.94625
17	8	1	0.818182		17	8	1	0.700303		18	1	1	0.2		18	1	1	0.234444		19	4	1	0.235294		19	4	1	0.277451		17	8	1	1		17	8	1	0.803889
17	8	2	1		17	8	2	0.897778		18	1	2	0.153846		18	1	2	0.158718		19	4	2	0.5		19	4	2	0.7		17	8	2	1		17	8	2	0.995
18	1	1	0.454545		18	1	1	0.399394		18	2	1	0.583333		18	2	1	0.393611		19	5	1	0.555556		19	5	1	0.462222		18	1	1	0.181818		18	1	1	0.301212
18	1	2	0.142857		18	1	2	0.147143		18	2	2	0		18	2	2	0.205556		19	5	2	0.5		19	5	2	0.354167		18	1	2	0.1		18	1	2	0.128667
18	2	1	0.25		18	2	1	0.37125		18	3	1	0.5		18	3	1	0.372222		19	6	1	0.8		19	6	1	0.751111		18	2	1	0.0384615		18	2	1	0.26141
18	2	2	0.533333		18	2	2	0.305778		18	3	2	0.357143		18	3	2	0.383571		19	6	2	0.7		19	6	2	0.768		18	2	2	0.0588235		18	2	2	0.131765
18	3	1	0.272727		18	3	1	0.392121		18	4	1	0.444444		18	4	1	0.471481		19	7	1	0.833333		19	7	1	0.906667		18	3	1	0.0714286		18	3	1	0.390714
18	3	2	0.333333		18	3	2	0.271667		18	4	2	0.636364		18	4	2	0.542424		19	7	2	1		19	7	2	0.987576		18	3	2	0.25		18	3	2	0.163125
18	4	1	0.6		18	4	1	0.432		18	5	1	0.2		18	5	1	0.576		19	8	1	1		19	8	1	0.987949		18	4	1	0.333333		18	4	1	0.260741
18	4	2	0.545455		18	4	2	0.401212		18	5	2	0.75		18	5	2	0.420417		19	8	2	1		19	8	2	0.99964		18	4	2	0.538462		18	4	2	0.45641
18	5	1	0.444444		18	5	1	0.536296		18	6	1	0.636364		18	6	1	0.512121		20	1	1	0		20	1	1	0.00272727		18	5	1	0.777778		18	5	1	0.69037
18	5	2	0.454545		18	5	2	0.654242		18	6	2	0.8		18	6	2	0.774667		20	1	2	0		20	1	2	0.000144928		18	5	2	0.52381		18	5	2	0.539206
18	6	1	0.444444		18	6	1	0.478889		18	7	1	0.428571		18	7	1	0.602381		20	2	1	0.2		20	2	1	0.114222		18	6	1	0.8		18	6	1	0.625333
18	6	2	0.555556		18	6	2	0.57037		18	7	2	1		18	7	2	0.812857		20	2	2	0		20	2	2	0.0168519		18	6	2	0.941176		18	6	2	0.817843
18	7	1	0.571429		18	7	1	0.518571		18	8	1	0.6		18	8	1	0.718444		20	3	1	0.272727		20	3	1	0.236818		18	7	1	1		18	7	1	0.807222
18	7	2	0.75		18	7	2	0.745556		18	8	2	0.8		18	8	2	0.815667		20	3	2	0.142857		20	3	2	0.114524		18	7	2	1		18	7	2	0.843529
18	8	1	0.6		18	8	1	0.630667		19	1	1	0.111111		19	1	1	0.218148		20	4	1	0.235294		20	4	1	0.433922		18	8	1	0.846154		18	8	1	0.856923
18	8	2	0.875		18	8	2	0.831667		19	1	2	0.142857		19	1	2	0.13619		20	4	2	1		20	4	2	0.243333		18	8	2	1		18	8	2	0.921481
19	1	1	0.142857		19	1	1	0.228571		19	2	1	0.4		19	2	1	0.378333		20	5	1	0.571429		20	5	1	0.491905		19	1	1	0.0294118		19	1	1	0.0820588
19	1	2	0.0769231		19	1	2	0.0435897		19	2	2	0.307692		19	2	2	0.366154		20	5	2	0.5		20	5	2	0.58		19	1	2	0.047619		19	1	2	0.0166667
19	2	1	0.0909091		19	2	1	0.170606		19	3	1	0.428571		19	3	1	0.542857		20	6	1	0.782609		20	6	1	0.76058		19	2	1	0.166667		19	2	1	0.208148
19	2	2	0.142857		19	2	2	0.0785714		19	3	2	0.333333		19	3	2	0.278889		20	6	2	0.923077		20	6	2	0.913077		19	2	2	0.0869565		19	2	2	0.0944928
19	3	1	0.428571		19	3	1	0.297381		19	4	1	0.2		19	4	1	0.416333		20	7	1	0.846154		20	7	1	0.898718		19	3	1	0.214286		19	3	1	0.298333
19	3	2	0.166667		19	3	2	0.3025		19	4	2	0.363636		19	4	2	0.437879		20	7	2	1		20	7	2	0.989667		19	3	2	0		19	3	2	0.0180952
19	4	1	0.625		19	4	1	0.477917		19	5	1	0.571429		19	5	1	0.511905		20	8	1	1		20	8	1	0.980667		19	4	1	0.428571		19	4	1	0.402381
19	4	2	0.1		19	4	2	0.295		19	5	2	0.6		19	5	2	0.607333		20	8	2	1		20	8	2	0.998161		19	4	2	0.125		19	4	2	0.20375
19	5	1	0.454545		19	5	1	0.591818		19	6	1	0.714286		19	6	1	0.582381		21	1	1	0		21	1	1	0.0424444		19	5	1	0.714286		19	5	1	0.706667
19	5	2	0.833333		19	5	2	0.612222		19	6	2	0.833333		19	6	2	0.755556		21	1	2	0		21	1	2	0.00241379		19	5	2	0.692308		19	5	2	0.706154
19	6	1	0.545455		19	6	1	0.589091		19	7	1	0.8		19	7	1	0.658667		21	2	1	0.333333		21	2	1	0.176889		19	6	1	0.8		19	6	1	0.838667
19	6	2	0.833333		19	6	2	0.828333		19	7	2	0.769231		19	7	2	0.790513		21	2	2	0.0714286		21	2	2	0.062619		19	6	2	1		19	6	2	0.9875
19	7	1	0.8		19	7	1	0.748		19	8	1	0.916667		19	8	1	0.716944		21	3	1	0.263158		21	3	1	0.212281		19	7	1	1		19	7	1	0.900625
19	7	2	0.909091		19	7	2	0.834848		19	8	2	0.8		19	8	2	0.643333		21	3	2	0.1		21	3	2	0.0643333		19	7	2	0.888889		19	7	2	0.888333
19	8	1	0.777778		19	8	1	0.732222		20	1	1	0.133333		20	1	1	0.334		21	4	1	0.466667		21	4	1	0.493333		19	8	1	0.928571		19	8	1	0.820952
19	8	2	1		19	8	2	0.924444		20	1	2	0.2		20	1	2	0.183111		21	4	2	0.444444		21	4	2	0.399259		19	8	2	1		19	8	2	0.993485
20	1	1	0.571429		20	1	1	0.41619		20	2	1	0.5		20	2	1	0.380333		21	5	1	0.833333		21	5	1	0.633889		20	1	1	0		20	1	1	0.0380952
20	1	2	0.181818		20	1	2	0.208182		20	2	2	0.0769231		20	2	2	0.320256		21	5	2	0.5		21	5	2	0.515		20	1	2	0.25		20	1	2	0.255833
20	2	1	0.333333		20	2	1	0.41		20	3	1	0.4		20	3	1	0.352		21	6	1	0.7		21	6	1	0.721		20	2	1	0.315789		20	2	1	0.298246
20	2	2	0.222222		20	2	2	0.205926		20	3	2	0.25		20	3	2	0.435833		21	6	2	0.888889		21	6	2	0.857407		20	2	2	0.3		20	2	2	0.262333
20	3	1	0.5		20	3	1	0.436667		20	4	1	0.6		20	4	1	0.517333		21	7	1	0.764706		21	7	1	0.824314		20	3	1	0.357143		20	3	1	0.414762
20	3	2	0.466667		20	3	2	0.427556		20	4	2	0.25		20	4	2	0.430833		21	7	2	1		21	7	2	0.952121		20	3	2	0.578947		20	3	2	0.551404
20	4	1	0.3		20	4	1	0.414667		20	5	1	0.5		20	5	1	0.548333		21	8	1	0.923077		21	8	1	0.918718		20	4	1	0.272727		20	4	1	0.338333
20	4	2	0		20	4	2	0.234667		20	5	2	0.4		20	5	2	0.607333		21	8	2	1		21	8	2	0.995417		20	4	2	0.388889		20	4	2	0.385
20	5	1	0.714286		20	5	1	0.557619		20	6	1	0.333333		20	6	1	0.411111		22	1	1	0		22	1	1	0.0566667		20	5	1	0.470588		20	5	1	0.506863
20	5	2	0.571429		20	5	2	0.645714		20	6	2	0.875		20	6	2	0.709167		22	1	2	0		22	1	2	0.00259259		20	5	2	0.416667		20	5	2	0.425278
20	6	1	0.384615		20	6	1	0.487692		20	7	1	0.571429		20	7	1	0.528571		22	2	1	0.368421		22	2	1	0.197368		20	6	1	0.75		20	6	1	0.684792
20	6	2	0.625		20	6	2	0.690417		20	7	2	0.833333		20	7	2	0.481667		22	2	2	0.0588235		22	2	2	0.0680392		20	6	2	0.625		20	6	2	0.632778
20	7	1	0.538462		20	7	1	0.584103		20	8	1	0.55		20	8	1	0.665667		22	3	1	0.461538		22	3	1	0.392308		20	7	1	0.615385		20	7	1	0.631538
20	7	2	0.545455		20	7	2	0.650606		20	8	2	0.785714		20	8	2	0.739286		22	3	2	0.166667		22	3	2	0.201389		20	7	2	0.769231		20	7	2	0.729487
20	8	1	0.166667		20	8	1	0.582222		21	1	1	0.125		21	1	1	0.282917		22	4	1	0.4		22	4	1	0.444222		20	8	1	0.833333		20	8	1	0.694167
20	8	2	0.857143		20	8	2	0.734286		21	1	2	0		21	1	2	0.336667		22	4	2	0.833333		22	4	2	0.397222		20	8	2	1		20	8	2	0.999167
21	1	1	0.153846		21	1	1	0.357692		21	2	1	0.25		21	2	1	0.364167		22	5	1	0.7		22	5	1	0.494		21	1	1	0.348837		21	1	1	0.293101
21	1	2	0.111111		21	1	2	0.274444		21	2	2	0.1		21	2	2	0.267333		22	5	2	0.222222		22	5	2	0.528519		21	1	2	0.2		21	1	2	0.185083
21	2	1	0		21	2	1	0.39		21	3	1	0.285714		21	3	1	0.341905		22	6	1	0.666667		22	6	1	0.636667		21	2	1	0.4		21	2	1	0.489
21	2	2	0.307692		21	2	2	0.380769		21	3	2	0.5		21	3	2	0.452778		22	6	2	0.7		22	6	2	0.760333		21	2	2	0.388889		21	2	2	0.362222
21	3	1	0.571429		21	3	1	0.457857		21	4	1	0.5		21	4	1	0.493889		22	7	1	0.631579		22	7	1	0.790877		21	3	1	0.125		21	3	1	0.429167
21	3	2	0.583333		21	3	2	0.321667		21	4	2	0.5		21	4	2	0.548333		22	7	2	0.933333		22	7	2	0.932222		21	3	2	0.375		21	3	2	0.408333
21	4	1	0.545455		21	4	1	0.469697		21	5	1	0.555556		21	5	1	0.523333		22	8	1	1		22	8	1	0.933333		21	4	1	0.454545		21	4	1	0.454848
21	4	2	0.444444		21	4	2	0.39963		21	5	2	0.4		21	5	2	0.418667		22	8	2	1		22	8	2	0.975972		21	4	2	0.5		21	4	2	0.607917
21	5	1	0.538462		21	5	1	0.604359		21	6	1	0.307692		21	6	1	0.526923		23	1	1	0		23	1	1	0		21	5	1	0.769231		21	5	1	0.625641
21	5	2	0.888889		21	5	2	0.724074		21	6	2	0.777778		21	6	2	0.540741		23	1	2	0		23	1	2	0		21	5	2	1		21	5	2	1
21	6	1	0.75		21	6	1	0.74625		21	7	1	0.533333		21	7	1	0.596222		23	2	1	0.0526316		23	2	1	0.00701754		21	6	1	0.714286		21	6	1	0.738095
21	6	2	0.7		21	6	2	0.835667		21	7	2	0.736842		21	7	2	0.717368		23	2	2	0		23	2	2	0.000888889		21	6	2	0.75		21	6	2	0.545833
21	7	1	0.444444		21	7	1	0.66037		21	8	1	0.818182		21	8	1	0.747273		23	3	1	0.153846		23	3	1	0.127179		21	7	1	0.625		21	7	1	0.644167
21	7	2	0.727273		21	7	2	0.815758		21	8	2	0.736842		21	8	2	0.753333		23	3	2	0		23	3	2	0.0448485		21	7	2	0.9375		21	7	2	0.899583
21	8	1	0.75		21	8	1	0.705278		22	1	1	0		22	1	1	0.290952		23	4	1	0.714286		23	4	1	0.34		21	8	1	0.8		21	8	1	0.726
21	8	2	0.818182		21	8	2	0.862121		22	1	2	0		22	1	2	0.163333		23	4	2	1		23	4	2	0.563333		21	8	2	0.714286		21	8	2	0.699365
22	1	1	0.4		22	1	1	0.319333		22	2	1	0		22	2	1	0.443333		23	5	1	0.4		23	5	1	0.4625		22	1	1	0.1		22	1	1	0.256333
22	1	2	0.181818		22	1	2	0.216364		22	2	2	0		22	2	2	0.34		23	5	2	1		23	5	2	0.773333		22	1	2	0.142857		22	1	2	0.0738095
22	2	1	0.363636		22	2	1	0.388788		22	3	1	0		22	3	1	0.544167		23	6	1	0.928571		23	6	1	0.837262		22	2	1	0.666667		22	2	1	0.35
22	2	2	0.166667		22	2	2	0.214444		22	3	2	0.5		22	3	2	0.437222		23	6	2	1		23	6	2	0.893889		22	2	2	0.277778		22	2	2	0.371667
22	3	1	0.25		22	3	1	0.4325		22	4	1	0		22	4	1	0.395833		23	7	1	1		23	7	1	0.979778		22	3	1	0.352941		22	3	1	0.458824
22	3	2	0		22	3	2	0.271667		22	4	2	0.5		22	4	2	0.437778		23	7	2	1		23	7	2	0.994348		22	3	2	0.176471		22	3	2	0.302745
22	4	1	0.444444		22	4	1	0.43963		22	5	1	0.444444		22	5	1	0.437407		23	8	1	1		23	8	1	1		22	4	1	0.315789		22	4	1	0.367368
22	4	2	0.4		22	4	2	0.337667		22	5	2	0.583333		22	5	2	0.504444		23	8	2	1		23	8	2	1		22	4	2	0.428571		22	4	2	0.42127
22	5	1	0.375		22	5	1	0.65875		22	6	1	0.466667		22	6	1	0.553778		24	1	2	0		24	1	2	0		22	5	1	0.583333		22	5	1	0.641944
22	5	2	0.692308		22	5	2	0.701538		22	6	2	0.583333		22	6	2	0.566389		24	2	1	0		24	2	1	0.00783333		22	5	2	0.565217		22	5	2	0.553043
22	6	1	0.7		22	6	1	0.607		22	7	1	0.75		22	7	1	0.553056		24	2	2	0		24	2	2	0.000648148		22	6	1	0.7		22	6	1	0.622167
22	6	2	1		22	6	2	0.752083		22	7	2	0.545455		22	7	2	0.678788		24	3	1	0		24	3	1	0.0477778		22	6	2	0.65		22	6	2	0.5625
22	7	1	0.416667		22	7	1	0.656389		22	8	1	0.571429		22	8	1	0.664444		24	3	2	0.111111		24	3	2	0.0555556		22	7	1	0.7		22	7	1	0.692
22	7	2	1		22	7	2	0.802857		22	8	2	0.789474		22	8	2	0.628772		24	4	1	0.111111		24	4	1	0.31037		22	7	2	0.777778		22	7	2	0.73963
22	8	1	0.666667		22	8	1	0.806111		23	1	1	0.3125		23	1	1	0.341458		24	4	2	0.142857		24	4	2	0.238095		22	8	1	1		22	8	1	0.71381
22	8	2	0.909091		22	8	2	0.872121		23	1	2	0.3		23	1	2	0.434333		24	5	1	0.363636		24	5	1	0.473081		22	8	2	0.8		22	8	2	0.793333
23	1	1	0.5		23	1	1	0.337083		23	2	1	0.470588		23	2	1	0.420588		24	5	2	0.666667		24	5	2	0.579444		23	1	1	0.5		23	1	1	0.462619
23	1	2	0.153846		23	1	2	0.0717949		23	2	2	0.642857		23	2	2	0.481905		24	6	1	0.875		24	6	1	0.8325		23	1	2	0.545455		23	1	2	0.523636
23	2	1	0.307692		23	2	1	0.347436		23	3	1	0.2		23	3	1	0.431556		24	6	2	0.75		24	6	2	0.934167		23	2	1	0.384615		23	2	1	0.307436
23	2	2	0.0833333		23	2	2	0.117222		23	3	2	0.478261		23	3	2	0.372754		24	7	1	1		24	7	1	0.988462		23	2	2	0.4		23	2	2	0.404
23	3	1	0.333333		23	3	1	0.377407		23	4	1	0.454545		23	4	1	0.420909		24	7	2	1		24	7	2	0.997984		23	3	1	0.619048		23	3	1	0.523651
23	3	2	0.181818		23	3	2	0.206061		23	4	2	0.5		23	4	2	0.508125		24	8	1	1		24	8	1	1		23	3	2	0.611111		23	3	2	0.617037
23	4	1	0.416667		23	4	1	0.332778		23	5	1	0.714286		23	5	1	0.540476		24	8	2	1		24	8	2	1		23	4	1	0.5		23	4	1	0.545833
23	4	2	0.285714		23	4	2	0.270476		23	5	2	0.4		23	5	2	0.482333		25	1	1	0		25	1	1	0.0316667		23	4	2	0.304348		23	4	2	0.307101
23	5	1	0.5		23	5	1	0.553333		23	6	1	0.75		23	6	1	0.540417		25	1	2	0		25	1	2	0.00444444		23	5	1	0.555556		23	5	1	0.457222
23	5	2	0.466667		23	5	2	0.614222		23	6	2	0.166667		23	6	2	0.255556		25	2	1	0.352941		25	2	1	0.173725		23	5	2	0.5		23	5	2	0.487424
23	6	1	0.6		23	6	1	0.563333		23	7	1	0.6		23	7	1	0.600667		25	2	2	0		25	2	2	0.0404762		23	6	1	0.416667		23	6	1	0.504444
23	6	2	0.8		23	6	2	0.710667		23	7	2	0.5		23	7	2	0.531667		25	3	1	0.2		25	3	1	0.241667		23	6	2	0.769231		23	6	2	0.718974
23	7	1	0.5		23	7	1	0.494048		23	8	1	0.6		23	8	1	0.55		25	3	2	0.0714286		25	3	2	0.150238		23	7	1	0.6		23	7	1	0.528667
23	7	2	1		23	7	2	0.83381		23	8	2	0.333333		23	8	2	0.598889		25	4	1	0.454545		25	4	1	0.395455		23	7	2	0.875		23	7	2	0.874583
23	8	1	0.5		23	8	1	0.599667		24	1	1	0.166667		24	1	1	0.341111		25	4	2	0.25		25	4	2	0.408833		23	8	1	0.571429		23	8	1	0.371905
23	8	2	0.928571		23	8	2	0.850476		24	1	2	0		24	1	2	0.0933333		25	5	1	0.625		25	5	1	0.553889		23	8	2	0.4		23	8	2	0.4
24	1	1	0.444444		24	1	1	0.341111		24	2	1	0.2		24	2	1	0.300333		25	5	2	0.7		25	5	2	0.6175		24	1	1	0		24	1	1	0.294
24	1	2	0.142857		24	1	2	0.15881		24	2	2	0.125		24	2	2	0.285833		25	6	1	0.923077		25	6	1	0.744359		24	1	2	0		24	1	2	0.0166667
24	2	1	0.166667		24	2	1	0.344722		24	3	1	0.272727		24	3	1	0.404242		25	6	2	0.909091		25	6	2	0.901212		24	2	1	0.25		24	2	1	0.392083
24	2	2	0.142857		24	2	2	0.19		24	3	2	0.4		24	3	2	0.447556		25	7	1	0.761905		25	7	1	0.890476		24	2	2	0.2		24	2	2	0.165333
24	3	1	0.545455		24	3	1	0.437879		24	4	1	0		24	4	1	0.385556		25	7	2	0.941176		25	7	2	0.946275		24	3	1	0.0714286		24	3	1	0.324524
24	3	2	0.0909091		24	3	2	0.225455		24	4	2	0.666667		24	4	2	0.547111		25	8	1	1		25	8	1	0.954286		24	3	2	0.0588235		24	3	2	0.0958824
24	4	1	0.461538		24	4	1	0.426154		24	5	1	0.5		24	5	1	0.47125		25	8	2	1		25	8	2	0.995833		24	4	1	0.272727		24	4	1	0.326061
24	4	2	0.166667		24	4	2	0.339444		24	5	2	0.533333		24	5	2	0.453111		26	1	1	0.153846		26	1	1	0.133077		24	4	2	0.272727		24	4	2	0.230758
24	5	1	0.416667		24	5	1	0.531111		24	6	1	0.5		24	6	1	0.549583		26	1	2	0		26	1	2	0.00586207		24	5	1	0.4		24	5	1	0.507333
24	5	2	0.818182		24	5	2	0.641818		24	6	2	0.6		24	6	2	0.615333		26	2	1	0.1875		26	2	1	0.288333		24	5	2	0.666667		24	5	2	0.704938
24	6	1	0.428571		24	6	1	0.65381		24	7	1	0.428571		24	7	1	0.692143		26	2	2	0.117647		26	2	2	0.101961		24	6	1	0.5		24	6	1	0.627833
24	6	2	0.846154		24	6	2	0.712051		24	7	2	0.666667		24	7	2	0.600741		26	3	1	0.388889		26	3	1	0.360741		24	6	2	0.666667		24	6	2	0.675679
24	7	1	0.6		24	7	1	0.648667		24	8	1	0.916667		24	8	1	0.708611		26	3	2	0.25		26	3	2	0.238333		24	7	1	0.642857		24	7	1	0.508571
24	7	2	0.75		24	7	2	0.794583		24	8	2	0.25		24	8	2	0.588333		26	4	1	0.2		26	4	1	0.464333		24	7	2	1		24	7	2	0.985333
24	8	1	0.333333		24	8	1	0.771111		25	1	1	0.538462		25	1	1	0.394103		26	4	2	0		26	4	2	0.395556		24	8	1	0.888889		24	8	1	0.615926
24	8	2	0.833333		24	8	2	0.861944		25	1	2	0.4		25	1	2	0.284667		26	5	1	0.5		26	5	1	0.533667		24	8	2	1		24	8	2	0.944167
25	1	1	0		25	1	1	0.35		25	2	1	0		25	2	1	0.375		26	5	2	0.833333		26	5	2	0.560278		25	1	1	0.5		25	1	1	0.35
25	1	2	0.666667		25	1	2	0.21		25	2	2	0.428571		25	2	2	0.32619		26	6	1	0.666667		26	6	1	0.651333		25	1	2	0.25		25	1	2	0.145833
25	2	1	0.666667		25	2	1	0.318889		25	3	1	0.333333		25	3	1	0.415556		26	6	2	0.666667		26	6	2	0.73		25	2	1	0.333333		25	2	1	0.292
25	2	2	0.444444		25	2	2	0.31963		25	3	2	0.5		25	3	2	0.457083		26	7	1	0.666667		26	7	1	0.753492		25	2	2	0.214286		25	2	2	0.200238
25	3	1	0.2		25	3	1	0.398667		25	4	1	0.5		25	4	1	0.459444		26	7	2	1		26	7	2	0.900208		25	3	1	0.578947		25	3	1	0.381053
25	3	2	0.4		25	3	2	0.308667		25	4	2	0.6		25	4	2	0.429333		26	8	1	0.941176		26	8	1	0.875294		25	3	2	0.15		25	3	2	0.242667
25	4	1	1		25	4	1	0.442222		25	5	1	0		25	5	1	0.603333		26	8	2	0.961538		26	8	2	0.991154		25	4	1	0.428571		25	4	1	0.493333
25	4	2	0.5		25	4	2	0.355		25	5	2	0.666667		25	5	2	0.341111		27	2	2	0		27	2	2	0		25	4	2	0.318182		25	4	2	0.421061
25	5	1	0.75		25	5	1	0.450417		25	6	1	0.8		25	6	1	0.477333		27	3	1	0		27	3	1	0.00895833		25	5	1	0.363636		25	5	1	0.487576
25	5	2	0.666667		25	5	2	0.519444		25	6	2	0.5		25	6	2	0.39		27	3	2	0		27	3	2	0.00215686		25	5	2	0.4		25	5	2	0.568333
25	6	1	0.625		25	6	1	0.570417		25	7	1	0.5		25	7	1	0.62		27	4	1	0.222222		27	4	1	0.195185		25	6	1	0.72		25	6	1	0.681733
25	7	1	0.6		25	7	1	0.546		25	7	2	0.75		25	7	2	0.5825		27	4	2	0		27	4	2	0.0720833		25	6	2	0.4		25	6	2	0.467556
25	7	2	0.571429		25	7	2	0.602857		25	8	1	0.857143		25	8	1	0.59381		27	5	1	0.68		27	5	1	0.686		25	7	1	0.8		25	7	1	0.734444
25	8	1	0.4		25	8	1	0.478		25	8	2	0.75		25	8	2	0.568333		27	5	2	0.75		27	5	2	0.735952		25	7	2	0.9		25	7	2	0.815167
25	8	2	1		25	8	2	0.7		26	1	1	0		26	1	1	0.135556		27	6	1	1		27	6	1	0.99		25	8	1	0.75		25	8	1	0.638333
26	1	1	0.25		26	1	1	0.163333		26	1	2	0		26	1	2	0.0405556		27	6	2	1		27	6	2	0.997604		25	8	2	1		25	8	2	0.945455
26	1	2	0		26	1	2	0.0278571		26	2	1	0.222222		26	2	1	0.341111		27	7	2	1		27	7	2	1		26	1	1	0.5		26	1	1	0.483889
26	2	1	0.111111		26	2	1	0.203333		26	2	2	0.142857		26	2	2	0.165238												26	1	2	1		26	1	2	0.413333
26	2	2	0		26	2	2	0.0421212		26	3	1	0.333333		26	3	1	0.353889												26	2	1	0.75		26	2	1	0.608889
26	3	1	0.285714		26	3	1	0.175		26	3	2	0.4		26	3	2	0.364333												26	2	2	0.666667		26	2	2	0.684444
26	3	2	0		26	3	2	0.073		26	4	1	0.666667		26	4	1	0.525556												26	3	1	1		26	3	1	0.56
26	4	1	0.333333		26	4	1	0.346667		26	4	2	0.7		26	4	2	0.681333												26	3	2	0.375		26	3	2	0.4075
26	4	2	0.222222		26	4	2	0.188889		26	5	1	0.666667		26	5	1	0.571111												26	4	1	0.384615		26	4	1	0.515385
26	5	1	0.666667		26	5	1	0.664167		26	5	2	0.466667		26	5	2	0.482222												26	4	2	0.538462		26	4	2	0.502308
26	5	2	0.857143		26	5	2	0.785238		26	6	1	0.5		26	6	1	0.5475												26	5	1	0.3		26	5	1	0.410889
26	6	1	0.923077		26	6	1	0.797436		26	6	2	0.733333		26	6	2	0.684												26	5	2	0.434783		26	5	2	0.42913
26	6	2	1		26	6	2	0.908889		26	7	1	0.642857		26	7	1	0.599048												26	6	1	0.272727		26	6	1	0.466364
26	7	1	0.9		26	7	1	0.884		26	7	2	0.75		26	7	2	0.759167												26	6	2	0.5		26	6	2	0.502368
26	7	2	1		26	7	2	0.955556		26	8	1	1		26	8	1	0.764444												26	7	1	0.708333		26	7	1	0.71875
26	8	1	0.857143		26	8	1	0.840952		26	8	2	0.7		26	8	2	0.672												26	7	2	0.517241		26	7	2	0.47954
26	8	2	1		26	8	2	0.980222		27	1	1	0		27	1	1	0.12119												26	8	1	0.571429		26	8	1	0.454762
27	1	1	0.25		27	1	1	0.250833		27	1	2	0		27	1	2	0.0676667												26	8	2	0.4		26	8	2	0.467333
27	1	2	0.2		27	1	2	0.197778		27	2	1	0.25		27	2	1	0.203333												27	1	1	0.333333		27	1	1	0.325833
27	2	1	0.5		27	2	1	0.599722		27	2	2	0.1875		27	2	2	0.133958												27	1	2	0.333333		27	1	2	0.37
27	2	2	0		27	2	2	0.0958333		27	3	1	0.25		27	3	1	0.476667												27	2	1	0.5		27	2	1	0.450833
27	3	1	0.6		27	3	1	0.619333		27	3	2	0.142857		27	3	2	0.340476												27	2	2	0.25		27	2	2	0.402917
27	3	2	0.3		27	3	2	0.226333		27	4	1	0.5		27	4	1	0.445833												27	3	1	0.277778		27	3	1	0.309815
27	4	1	0.4375		27	4	1	0.468125		27	4	2	0.833333		27	4	2	0.758333												27	3	2	0.307692		27	3	2	0.332564
27	4	2	0.285714		27	4	2	0.144286		27	5	1	0.411765		27	5	1	0.637059												27	4	1	0.555556		27	4	1	0.569815
27	5	1	0.5		27	5	1	0.591		27	5	2	0.866667		27	5	2	0.627778												27	4	2	0.571429		27	4	2	0.566667
27	5	2	0.6		27	5	2	0.600333		27	6	1	0.636364		27	6	1	0.662424												27	5	1	0.4375		27	5	1	0.503125
27	6	1	0.428571		27	6	1	0.640476		27	6	2	0.545455		27	6	2	0.725152												27	5	2	0.37037		27	5	2	0.365062
27	6	2	0.666667		27	6	2	0.652778		27	7	1	0.818182		27	7	1	0.858485												27	6	1	0.625		27	6	1	0.582708
27	7	1	0.583333		27	7	1	0.613611		27	7	2	1		27	7	2	0.941111												27	6	2	0.666667		27	6	2	0.664444
27	7	2	0.9		27	7	2	0.879667		27	8	1	1		27	8	1	0.838333												27	7	1	0.642857		27	7	1	0.686429
27	8	1	0.636364		27	8	1	0.644242		27	8	2	1		27	8	2	0.936667												27	7	2	0.888889		27	7	2	0.8
27	8	2	0.916667		27	8	2	0.908056		28	1	1	0.3		28	1	1	0.278												27	8	1	0.642857		27	8	1	0.510952
28	1	1	0.125		28	1	1	0.0845833		28	1	2	0		28	1	2	0.225333												27	8	2	0.75		27	8	2	0.721667
28	1	2	0.333333		28	1	2	0.116111		28	2	1	0.583333		28	2	1	0.413611
28	2	1	0.111111		28	2	1	0.201852		28	2	2	0.285714		28	2	2	0.249524
28	2	2	0		28	2	2	0.115758		28	3	1	0.166667		28	3	1	0.329167
28	3	1	0.5		28	3	1	0.231667		28	3	2	0.333333		28	3	2	0.35037
28	3	2	0.333333		28	3	2	0.222		28	4	1	0.571429		28	4	1	0.449048
28	4	1	0.0769231		28	4	1	0.300513		28	4	2	0.384615		28	4	2	0.454103
28	4	2	0		28	4	2	0.290556		28	5	1	0.5		28	5	1	0.54
28	5	1	0.769231		28	5	1	0.647436		28	5	2	0.5		28	5	2	0.503667
28	5	2	1		28	5	2	0.774167		28	6	1	0.75		28	6	1	0.642222
28	6	1	0.666667		28	6	1	0.747778		28	6	2	1		28	6	2	0.804583
28	6	2	0.615385		28	6	2	0.726667		28	7	1	0.5		28	7	1	0.602667
28	7	1	0.818182		28	7	1	0.834545		28	7	2	0.818182		28	7	2	0.747273
28	7	2	0.9		28	7	2	0.846333		28	8	1	0.5		28	8	1	0.596667
28	8	1	1		28	8	1	0.792222		28	8	2	0.818182		28	8	2	0.704545
28	8	2	0.928571		28	8	2	0.889286		29	1	1	0.125		29	1	1	0.260833
29	1	1	0.4		29	1	1	0.246667		29	1	2	0.2		29	1	2	0.088
29	1	2	0.3		29	1	2	0.166		29	2	1	0.375		29	2	1	0.35125
29	2	1	0.4		29	2	1	0.435333		29	2	2	0.428571		29	2	2	0.35619
29	2	2	0.25		29	2	2	0.234167		29	3	1	0.333333		29	3	1	0.41
29	3	1	0.6		29	3	1	0.545667		29	3	2	0.285714		29	3	2	0.430714
29	3	2	0.25		29	3	2	0.3775		29	4	1	0.363636		29	4	1	0.469697
29	4	1	0.727273		29	4	1	0.460303		29	4	2	0.5625		29	4	2	0.482917
29	4	2	0.454545		29	4	2	0.443333		29	5	1	0.714286		29	5	1	0.548571
29	5	1	0.625		29	5	1	0.59125		29	5	2	0.642857		29	5	2	0.54619
29	5	2	0.8		29	5	2	0.556333		29	6	1	0.642857		29	6	1	0.57
29	6	1	0.416667		29	6	1	0.53		29	6	2	0.8		29	6	2	0.669
29	6	2	0.714286		29	6	2	0.725238		29	7	1	0.666667		29	7	1	0.603704
29	7	1	0.692308		29	7	1	0.577179		29	7	2	0.692308		29	7	2	0.748205
29	7	2	0.833333		29	7	2	0.754167		29	8	1	0.714286		29	8	1	0.662381
29	8	1	0.4		29	8	1	0.601333		29	8	2	0.8		29	8	2	0.533333
29	8	2	0.857143		29	8	2	0.898095		30	1	1	0		30	1	1	0.241852
30	1	1	0.416667		30	1	1	0.342222		30	1	2	0.142857		30	1	2	0.291905
30	1	2	0.0909091		30	1	2	0.203939		30	2	1	0.25		30	2	1	0.429167
30	2	1	0.375		30	2	1	0.4825		30	2	2	0.272727		30	2	2	0.352727
30	2	2	0.666667		30	2	2	0.302778		30	3	1	0.6		30	3	1	0.398
30	3	1	0.416667		30	3	1	0.388889		30	3	2	0.5		30	3	2	0.494444
30	3	2	0.3		30	3	2	0.434667		30	4	1	0.333333		30	4	1	0.484444
30	4	1	0.444444		30	4	1	0.432593		30	4	2	0.461538		30	4	2	0.53
30	4	2	0.333333		30	4	2	0.376667		30	5	1	0.444444		30	5	1	0.526296
30	5	1	0.545455		30	5	1	0.538788		30	5	2	0.5		30	5	2	0.482778
30	5	2	0.5		30	5	2	0.566905		30	6	1	0.714286		30	6	1	0.48881
30	6	1	0.7		30	6	1	0.555		30	6	2	0.6875		30	6	2	0.617083
30	6	2	0.625		30	6	2	0.6025		30	7	1	0.6		30	7	1	0.551111
30	7	1	0.5		30	7	1	0.524333		30	7	2	0.833333		30	7	2	0.630278
30	7	2	0.888889		30	7	2	0.80037		30	8	1	0.642857		30	8	1	0.574048
30	8	1	0.454545		30	8	1	0.599697		30	8	2	0.363636		30	8	2	0.623636
30	8	2	0.75		30	8	2	0.840556		31	1	1	0.25		31	1	1	0.395833
31	1	1	0.571429		31	1	1	0.396905		31	1	2	0.2		31	1	2	0.271333
31	1	2	0.666667		31	1	2	0.32963		31	2	1	0.0909091		31	2	1	0.330606
31	2	1	0.333333		31	2	1	0.357222		31	2	2	0.375		31	2	2	0.46375
31	2	2	0.25		31	2	2	0.330556		31	3	1	0.0909091		31	3	1	0.405758
31	3	1	0.333333		31	3	1	0.373333		31	3	2	0		31	3	2	0.273704
31	3	2	0.222222		31	3	2	0.348889		31	4	1	0.416667		31	4	1	0.4925
31	4	1	0.571429		31	4	1	0.488571		31	4	2	0.454545		31	4	2	0.483636
31	4	2	0.142857		31	4	2	0.434286		31	5	1	0.571429		31	5	1	0.456667
31	5	1	0.307692		31	5	1	0.481026		31	5	2	0.466667		31	5	2	0.552889
31	5	2	0.555556		31	5	2	0.678519		31	6	1	0.571429		31	6	1	0.570476
31	6	1	0.428571		31	6	1	0.605238		31	6	2	0.727273		31	6	2	0.67
31	6	2	0.909091		31	6	2	0.749091		31	7	1	0.875		31	7	1	0.552083
31	7	1	0.5		31	7	1	0.513333		31	7	2	0.866667		31	7	2	0.710222
31	7	2	0.777778		31	7	2	0.741111		31	8	1	0.833333		31	8	1	0.622778
31	8	1	0.363636		31	8	1	0.579091		31	8	2	0.8		31	8	2	0.767333
31	8	2	0.538462		31	8	2	0.682564		32	1	1	0.428571		32	1	1	0.349524
32	1	1	0.2		32	1	1	0.287333		32	1	2	0.25		32	1	2	0.296667
32	1	2	0.2		32	1	2	0.185333		32	2	1	0		32	2	1	0.366667
32	2	1	0.333333		32	2	1	0.41		32	2	2	0.666667		32	2	2	0.323333
32	2	2	0.5		32	2	2	0.205		32	3	1	0.666667		32	3	1	0.422222
32	3	1	0		32	3	1	0.358333		32	3	2	1		32	3	2	0.741667
32	3	2	0		32	3	2	0.276667		32	4	1	0.5		32	4	1	0.5425
32	4	1	0		32	4	1	0.45		32	4	2	0.333333		32	4	2	0.328889
32	4	2	0		32	4	2	0.336667		32	5	1	1		32	5	1	0.5
32	5	1	0.5		32	5	1	0.48		32	5	2	0.714286		32	5	2	0.38381
32	5	2	1		32	5	2	0.511667		32	6	1	0		32	6	1	0.65
32	6	1	0.571429		32	6	1	0.547619		32	6	2	1		32	6	2	0.8
32	6	2	1		32	6	2	0.64		32	7	1	0.666667		32	7	1	0.62
32	7	1	1		32	7	1	0.487778		32	7	2	0.25		32	7	2	0.454167
32	7	2	1		32	7	2	0.803333		32	8	1	0.333333		32	8	1	0.511111
32	8	1	0		32	8	1	0.843333		32	8	2	1		32	8	2	0.861667
32	8	2	1		32	8	2	0.815333		33	1	1	0.84		33	1	1	0.453333
33	1	1	0.125		33	1	1	0.34125		33	1	2	0.533333		33	1	2	0.622889
33	1	2	0		33	1	2	0.0863889		33	2	1	0.625		33	2	1	0.371667
33	2	1	0.333333		33	2	1	0.362778		33	2	2	0.545455		33	2	2	0.460909
33	2	2	0		33	2	2	0.13		33	3	1	0.444444		33	3	1	0.441481
33	3	1	0.307692		33	3	1	0.407949		33	3	2	0.5		33	3	2	0.488
33	3	2	0		33	3	2	0.137273		33	4	1	0.75		33	4	1	0.4175
33	4	1	0.5		33	4	1	0.380833		33	4	2	0.461538		33	4	2	0.461795
33	4	2	0.0833333		33	4	2	0.278611		33	5	1	0.272727		33	5	1	0.473333
33	5	1	0.636364		33	5	1	0.478485		33	5	2	0.636364		33	5	2	0.526364
33	5	2	0.857143		33	5	2	0.621905		33	6	1	0		33	6	1	0.386111
33	6	1	0.692308		33	6	1	0.508718		33	6	2	0.285714		33	6	2	0.29619
33	6	2	1		33	6	2	0.814444		33	7	1	0.222222		33	7	1	0.387407
33	7	1	0.545455		33	7	1	0.521515		33	7	2	0.5		33	7	2	0.378889
33	7	2	1		33	7	2	0.87		33	8	1	0.0909091		33	8	1	0.502727
33	8	1	0.571429		33	8	1	0.491905		33	8	2	0.111111		33	8	2	0.328889
33	8	2	0.916667		33	8	2	0.864722

## Sheet: Figure 5
5c
Subject Nr	vd.tile	conf.subj.tile	Probability choose up Empirical		Subject Nr	vd.tile	conf.subj.tile	Probability choose up Predicted		Subject Nr	TimeAdvantage.tile	conf.subj.tile	Probability choose up Empirical		Subject Nr	TimeAdvantage.tile	conf.subj.tile	Probability choose up Predicted
1	1	1	0.166667		1	1	1	0.277778		1	1	1	0.2		1	1	1	0.323333
1	1	2	0.142857		1	1	2	0.390476		1	1	2	0.538462		1	1	2	0.417949
1	2	1	0.272727		1	2	1	0.412121		1	2	1	0.333333		1	2	1	0.497222
1	2	2	0.181818		1	2	2	0.236364		1	2	2	0.4		1	2	2	0.463333
1	3	1	0.6		1	3	1	0.55		1	3	1	0.416667		1	3	1	0.475
1	3	2	0.454545		1	3	2	0.375758		1	3	2	0.5		1	3	2	0.341667
1	4	1	0.4		1	4	1	0.446667		1	4	1	0.454545		1	4	1	0.460606
1	4	2	0.285714		1	4	2	0.390476		1	4	2	0.526316		1	4	2	0.412281
1	5	1	0.5		1	5	1	0.566667		1	5	1	0.5		1	5	1	0.43
1	5	2	0.588235		1	5	2	0.529412		1	5	2	0.666667		1	5	2	0.544444
1	6	1	0.571429		1	6	1	0.571429		1	6	1	0.666667		1	6	1	0.522222
1	6	2	0.75		1	6	2	0.6		1	6	2	0.5		1	6	2	0.513333
1	7	1	0.666667		1	7	1	0.648889		1	7	1	0.5		1	7	1	0.6375
1	7	2	1		1	7	2	0.746667		1	7	2	0.3		1	7	2	0.56
1	8	1	0.666667		1	8	1	0.748148		1	8	1	0.818182		1	8	1	0.681818
1	8	2	0.857143		1	8	2	0.77619		1	8	2	0.4		1	8	2	0.693333
2	1	1	0.375		2	1	1	0.316667		2	1	1	0.333333		2	1	1	0.194444
2	1	2	0		2	1	2	0.166667		2	1	2	0		2	1	2	0.233333
2	2	1	0.2		2	2	1	0.34		2	2	1	0.25		2	2	1	0.319444
2	2	2	0.1		2	2	2	0.306667		2	2	2	0		2	2	2	0.241667
2	3	1	0.4		2	3	1	0.363333		2	3	1	0.5		2	3	1	0.44
2	3	2	0.222222		2	3	2	0.351852		2	3	2	0.6		2	3	2	0.433333
2	4	1	0.625		2	4	1	0.516667		2	4	1	0.571429		2	4	1	0.4
2	4	2	0.0833333		2	4	2	0.372222		2	4	2	0.266667		2	4	2	0.457778
2	5	1	0.545455		2	5	1	0.536364		2	5	1	0.555556		2	5	1	0.674074
2	5	2	0.555556		2	5	2	0.62963		2	5	2	0.333333		2	5	2	0.455556
2	6	1	0.625		2	6	1	0.579167		2	6	1	0.5		2	6	1	0.558333
2	6	2	0.818182		2	6	2	0.712121		2	6	2	0.5625		2	6	2	0.620833
2	7	1	0.5		2	7	1	0.7125		2	7	1	0.6875		2	7	1	0.672917
2	7	2	0.909091		2	7	2	0.775758		2	7	2	0.9		2	7	2	0.746667
2	8	1	0.75		2	8	1	0.7		2	8	1	0.714286		2	8	1	0.738095
2	8	2	0.888889		2	8	2	0.733333		2	8	2	0.75		2	8	2	0.825
3	1	1	0.272727		3	1	1	0.363636		3	1	1	0.0833333		3	1	1	0.252778
3	1	2	0.0833333		3	1	2	0.208333		3	1	2	0		3	1	2	0.15
3	2	1	0.1875		3	2	1	0.33125		3	2	1	0.272727		3	2	1	0.324242
3	2	2	0.25		3	2	2	0.245833		3	2	2	0.357143		3	2	2	0.32619
3	3	1	0.8		3	3	1	0.433333		3	3	1	0.333333		3	3	1	0.411111
3	3	2	0.6		3	3	2	0.48		3	3	2	0.777778		3	3	2	0.485185
3	4	1	0.5		3	4	1	0.526667		3	4	1	0.285714		3	4	1	0.566667
3	4	2	0.266667		3	4	2	0.348889		3	4	2	0.363636		3	4	2	0.512121
3	5	1	0.727273		3	5	1	0.624242		3	5	1	0.538462		3	5	1	0.461538
3	5	2	0.818182		3	5	2	0.578788		3	5	2	0.444444		3	5	2	0.47037
3	6	1	0.375		3	6	1	0.4625		3	6	1	0.6		3	6	1	0.57
3	6	2	0.571429		3	6	2	0.67619		3	6	2	0.461538		3	6	2	0.6
3	7	1	0.7		3	7	1	0.566667		3	7	1	0.6		3	7	1	0.666667
3	7	2	0.916667		3	7	2	0.711111		3	7	2	0.733333		3	7	2	0.677778
3	8	1	0.4		3	8	1	0.693333		3	8	1	0.833333		3	8	1	0.708333
3	8	2	0.727273		3	8	2	0.736364		3	8	2	0.625		3	8	2	0.720833
4	1	1	0.25		4	1	1	0.347222		4	1	1	0		4	1	1	0.233333
4	1	2	0.333333		4	1	2	0.272222		4	1	2	0.272727		4	1	2	0.127273
4	2	1	0.333333		4	2	1	0.283333		4	2	1	0.166667		4	2	1	0.3
4	2	2	0.222222		4	2	2	0.340741		4	2	2	0.166667		4	2	2	0.238889
4	3	1	0.466667		4	3	1	0.422222		4	3	1	0.333333		4	3	1	0.427778
4	3	2	0.2		4	3	2	0.22		4	3	2	0.333333		4	3	2	0.355556
4	4	1	0.416667		4	4	1	0.408333		4	4	1	0.444444		4	4	1	0.47037
4	4	2	0.571429		4	4	2	0.57619		4	4	2	0.6		4	4	2	0.526667
4	5	1	0.625		4	5	1	0.466667		4	5	1	0.272727		4	5	1	0.448485
4	5	2	0.583333		4	5	2	0.680556		4	5	2	0.714286		4	5	2	0.590476
4	6	1	0.333333		4	6	1	0.514815		4	6	1	1		4	6	1	0.616667
4	6	2	0.666667		4	6	2	0.52963		4	6	2	0.545455		4	6	2	0.669697
4	7	1	0.3		4	7	1	0.62		4	7	1	0.555556		4	7	1	0.618519
4	7	2	0.777778		4	7	2	0.648148		4	7	2	0.916667		4	7	2	0.830556
4	8	1	0.428571		4	8	1	0.595238		4	8	1	0.714286		4	8	1	0.666667
4	8	2	0.833333		4	8	2	0.780556		4	8	2	0.875		4	8	2	0.8875
5	1	1	0.444444		5	1	1	0.285185		5	1	1	0		5	1	1	0.122222
5	1	2	0		5	1	2	0.24		5	1	2	0.166667		5	1	2	0.138889
5	2	1	0.428571		5	2	1	0.233333		5	2	1	0.25		5	2	1	0.275
5	2	2	0.230769		5	2	2	0.233333		5	2	2	0.25		5	2	2	0.0833333
5	3	1	0.266667		5	3	1	0.34		5	3	1	0.0714286		5	3	1	0.247619
5	3	2	0.384615		5	3	2	0.302564		5	3	2	0.375		5	3	2	0.441667
5	4	1	0.363636		5	4	1	0.587879		5	4	1	0.666667		5	4	1	0.455556
5	4	2	0.5		5	4	2	0.366667		5	4	2	0.533333		5	4	2	0.484444
5	5	1	0.714286		5	5	1	0.666667		5	5	1	0.727273		5	5	1	0.675758
5	5	2	0.555556		5	5	2	0.762963		5	5	2	0.733333		5	5	2	0.657778
5	6	1	0.615385		5	6	1	0.761538		5	6	1	0.666667		5	6	1	0.758333
5	6	2	1		5	6	2	0.781481		5	6	2	0.714286		5	6	2	0.709524
5	7	1	0.818182		5	7	1	0.818182		5	7	1	0.75		5	7	1	0.75625
5	7	2	0.846154		5	7	2	0.887179		5	7	2	0.5		5	7	2	0.825
5	8	1	1		5	8	1	0.74		5	8	1	1		5	8	1	0.806667
5	8	2	1		5	8	2	0.940741		5	8	2	0		5	8	2	0.166667
6	1	1	0.5		6	1	1	0.116667		6	1	2	0		6	1	2	0.322222
6	1	2	0.666667		6	1	2	0.333333		6	2	1	0.5		6	2	1	0.394444
6	2	1	0.25		6	2	1	0.383333		6	2	2	0.625		6	2	2	0.458333
6	2	2	0.285714		6	2	2	0.37619		6	3	1	0		6	3	1	0.0333333
6	3	1	0.25		6	3	1	0.375		6	3	2	0.5		6	3	2	0.4
6	3	2	0.333333		6	3	2	0.277778		6	4	1	0.5		6	4	1	0.566667
6	4	1	0.25		6	4	1	0.4		6	4	2	0.5		6	4	2	0.408333
6	4	2	0.5		6	4	2	0.416667		6	5	1	0.571429		6	5	1	0.6
6	5	1	0.166667		6	5	1	0.638889		6	5	2	1		6	5	2	0.733333
6	5	2	0.333333		6	5	2	0.5		6	6	1	0.333333		6	6	1	0.455556
6	6	1	0.333333		6	6	1	0.572222		6	6	2	0.5		6	6	2	0.408333
6	6	2	0.5		6	6	2	0.7		6	7	1	0.25		6	7	1	0.466667
6	7	1	0.636364		6	7	1	0.660606		6	7	2	0.5		6	7	2	0.504167
6	7	2	1		6	7	2	0.644444		6	8	1	0.357143		6	8	1	0.590476
6	8	1	0.5		6	8	1	0.688889		6	8	2	0.625		6	8	2	0.5
6	8	2	1		6	8	2	0.591667		7	1	1	0.333333		7	1	1	0.466667
7	1	1	0.25		7	1	1	0.447222		7	1	2	0		7	1	2	0.233333
7	1	2	0.5		7	1	2	0.322222		7	2	1	0.222222		7	2	1	0.351852
7	2	1	0.166667		7	2	1	0.427778		7	2	2	0.4		7	2	2	0.4
7	2	2	0.4		7	2	2	0.373333		7	3	1	0.636364		7	3	1	0.545455
7	3	1	0.571429		7	3	1	0.509524		7	3	2	0.4375		7	3	2	0.452083
7	3	2	0.2		7	3	2	0.363333		7	4	1	0.666667		7	4	1	0.433333
7	4	1	0.3		7	4	1	0.503333		7	4	2	0.818182		7	4	2	0.566667
7	4	2	0.666667		7	4	2	0.416667		7	5	1	0.25		7	5	1	0.536111
7	5	1	0.6		7	5	1	0.555556		7	5	2	0.411765		7	5	2	0.505882
7	5	2	0.666667		7	5	2	0.625926		7	6	1	0.454545		7	6	1	0.49697
7	6	1	0.538462		7	6	1	0.571795		7	6	2	0.666667		7	6	2	0.459259
7	6	2	0.5		7	6	2	0.673333		7	7	1	0.529412		7	7	1	0.592157
7	7	1	0.5		7	7	1	0.516667		7	7	2	0.5		7	7	2	0.55
7	7	2	0.7		7	7	2	0.666667		7	8	1	0.75		7	8	1	0.658333
7	8	1	0.777778		7	8	1	0.551852		7	8	2	0.8		7	8	2	0.633333
7	8	2	0.625		7	8	2	0.595833		8	1	1	0.444444		8	1	1	0.422222
8	1	1	0.333333		8	1	1	0.248148		8	1	2	0		8	1	2	0.633333
8	1	2	0		8	1	2	0.05		8	2	1	0.357143		8	2	1	0.330952
8	2	1	0.6		8	2	1	0.346667		8	2	2	0.375		8	2	2	0.358333
8	2	2	0		8	2	2	0.1625		8	3	1	0.466667		8	3	1	0.535556
8	3	1	0.466667		8	3	1	0.377778		8	3	2	0.545455		8	3	2	0.651515
8	3	2	0.1		8	3	2	0.166667		8	4	1	0.769231		8	4	1	0.564103
8	4	1	0.333333		8	4	1	0.438889		8	4	2	0.444444		8	4	2	0.496296
8	4	2	0.384615		8	4	2	0.238462		8	5	1	0.6		8	5	1	0.613333
8	5	1	0.6		8	5	1	0.631111		8	5	2	0.666667		8	5	2	0.572222
8	5	2	0.4		8	5	2	0.753333		8	6	1	0.75		8	6	1	0.575
8	6	1	0.818182		8	6	1	0.766667		8	6	2	0.25		8	6	2	0.291667
8	6	2	0.8		8	6	2	0.822222		8	7	1	0.6		8	7	1	0.623333
8	7	1	0.857143		8	7	1	0.695238		8	7	2	0.166667		8	7	2	0.35
8	7	2	0.833333		8	7	2	0.883333		8	8	1	0.636364		8	8	1	0.59697
8	8	1	0.571429		8	8	1	0.757143		8	8	2	0.75		8	8	2	0.633333
8	8	2	0.909091		8	8	2	0.924242		9	1	1	0.375		9	1	1	0.304167
9	1	1	0.416667		9	1	1	0.363889		9	1	2	0.333333		9	1	2	0.211111
9	1	2	0.0909091		9	1	2	0.121212		9	2	1	0.153846		9	2	1	0.374359
9	2	1	0.363636		9	2	1	0.430303		9	2	2	0.111111		9	2	2	0.22963
9	2	2	0.181818		9	2	2	0.209091		9	3	1	0.142857		9	3	1	0.371429
9	3	1	0.25		9	3	1	0.483333		9	3	2	0.333333		9	3	2	0.375
9	3	2	0.375		9	3	2	0.229167		9	4	1	0.666667		9	4	1	0.6
9	4	1	0.4		9	4	1	0.413333		9	4	2	0.529412		9	4	2	0.460784
9	4	2	0.222222		9	4	2	0.22963		9	5	1	0.5		9	5	1	0.591667
9	5	1	0.454545		9	5	1	0.633333		9	5	2	0.166667		9	5	2	0.538889
9	5	2	0.727273		9	5	2	0.560606		9	6	1	0.833333		9	6	1	0.683333
9	6	1	0.666667		9	6	1	0.611111		9	6	2	0.6		9	6	2	0.56
9	6	2	0.428571		9	6	2	0.719048		9	7	1	0.6		9	7	1	0.613333
9	7	1	0.6		9	7	1	0.673333		9	7	2	0.857143		9	7	2	0.714286
9	7	2	0.833333		9	7	2	0.844444		9	8	1	0.588235		9	8	1	0.611765
9	8	1	0.545455		9	8	1	0.530303		9	8	2	0.714286		9	8	2	0.628571
9	8	2	1		9	8	2	0.844444		10	1	1	0		10	1	1	0.325
10	1	1	0.333333		10	1	1	0.337778		10	1	2	0.166667		10	1	2	0.35
10	1	2	0.142857		10	1	2	0.161905		10	2	1	0.375		10	2	1	0.379167
10	2	1	0.666667		10	2	1	0.311111		10	2	2	0.666667		10	2	2	0.466667
10	2	2	0.0833333		10	2	2	0.283333		10	3	1	0.857143		10	3	1	0.4
10	3	1	0.428571		10	3	1	0.371429		10	3	2	0.285714		10	3	2	0.47619
10	3	2	0		10	3	2	0.429167		10	4	1	0.6		10	4	1	0.466667
10	4	1	0.181818		10	4	1	0.466667		10	4	2	0.75		10	4	2	0.516667
10	4	2	0.142857		10	4	2	0.314286		10	5	1	0.5		10	5	1	0.479167
10	5	1	0.571429		10	5	1	0.52381		10	5	2	0.428571		10	5	2	0.419048
10	5	2	0.727273		10	5	2	0.609091		10	6	1	0.454545		10	6	1	0.606061
10	6	1	0.666667		10	6	1	0.692593		10	6	2	0.4375		10	6	2	0.539583
10	6	2	0.888889		10	6	2	0.651852		10	7	1	0.7		10	7	1	0.503333
10	7	1	0.909091		10	7	1	0.763636		10	7	2	0.4375		10	7	2	0.620833
10	7	2	0.769231		10	7	2	0.766667		10	8	1	0.75		10	8	1	0.681944
10	8	1	0.888889		10	8	1	0.751852		10	8	2	0.733333		10	8	2	0.788889
10	8	2	0.857143		10	8	2	0.82619		11	1	1	0.2		11	1	1	0.366667
11	1	1	0.555556		11	1	1	0.5		11	1	2	0.333333		11	1	2	0.377778
11	1	2	0.454545		11	1	2	0.321212		11	2	1	0.333333		11	2	1	0.374074
11	2	1	0.3		11	2	1	0.506667		11	2	2	0		11	2	2	0.363636
11	2	2	0.142857		11	2	2	0.438095		11	3	1	0.555556		11	3	1	0.433333
11	3	1	0.4		11	3	1	0.42		11	3	2	0.647059		11	3	2	0.403922
11	3	2	0.230769		11	3	2	0.412821		11	4	1	0.444444		11	4	1	0.377778
11	4	1	0.8		11	4	1	0.406667		11	4	2	0.0909091		11	4	2	0.469697
11	4	2	0.285714		11	4	2	0.380952		11	5	1	0.5		11	5	1	0.505556
11	5	1	0.272727		11	5	1	0.478788		11	5	2	0.461538		11	5	2	0.497436
11	5	2	0.375		11	5	2	0.504167		11	6	1	0.642857		11	6	1	0.552381
11	6	1	0.4		11	6	1	0.531111		11	6	2	0.555556		11	6	2	0.459259
11	6	2	0.5		11	6	2	0.503333		11	7	1	0.5		11	7	1	0.593333
11	7	1	0.625		11	7	1	0.454167		11	7	2	0.4		11	7	2	0.5
11	7	2	0.625		11	7	2	0.545833		11	8	1	0.142857		11	8	1	0.595238
11	8	1	0.538462		11	8	1	0.453846		11	8	2	0.5		11	8	2	0.538889
11	8	2	0.555556		11	8	2	0.544444		12	1	1	0.444444		12	1	1	0.383951
12	1	1	0.1		12	1	1	0.14		12	1	2	0.368421		12	1	2	0.389474
12	1	2	0.1		12	1	2	0.14		12	2	1	0.4375		12	2	1	0.320833
12	2	1	0.1		12	2	1	0.25		12	2	2	0.5		12	2	2	0.502083
12	2	2	0.125		12	2	2	0.2625		12	3	1	0.333333		12	3	1	0.488889
12	3	1	0.25		12	3	1	0.3		12	3	2	0.428571		12	3	2	0.447619
12	3	2	0.25		12	3	2	0.229167		12	4	1	0.375		12	4	1	0.408333
12	4	1	0.5		12	4	1	0.316667		12	4	2	0.5		12	4	2	0.394444
12	4	2	0.583333		12	4	2	0.391667		12	5	1	0.6		12	5	1	0.653333
12	5	1	0.666667		12	5	1	0.496296		12	5	2	0.571429		12	5	2	0.62381
12	5	2	0.375		12	5	2	0.5875		12	6	1	0.5		12	6	1	0.558333
12	6	1	0.571429		12	6	1	0.604762		12	6	2	0.571429		12	6	2	0.680952
12	6	2	0.777778		12	6	2	0.725926		12	7	1	0.428571		12	7	1	0.619048
12	7	1	0.777778		12	7	1	0.744444		12	7	2	0.545455		12	7	2	0.618182
12	7	2	0.909091		12	7	2	0.693939		12	8	1	0.75		12	8	1	0.758333
12	8	1	0.75		12	8	1	0.741667		12	8	2	1		12	8	2	0.522222
12	8	2	0.7		12	8	2	0.766667		13	1	1	0.538462		13	1	1	0.382051
13	1	1	0.214286		13	1	1	0.242857		13	1	2	0.333333		13	1	2	0.418519
13	1	2	0.266667		13	1	2	0.222222		13	2	1	0.6		13	2	1	0.52
13	2	1	0.285714		13	2	1	0.442857		13	2	2	0		13	2	2	0.261905
13	2	2	0.230769		13	2	2	0.264103		13	3	1	0.5		13	3	1	0.556667
13	3	1	0.3		13	3	1	0.32		13	3	2	0.3		13	3	2	0.356667
13	3	2	0.2		13	3	2	0.213333		13	4	1	0.384615		13	4	1	0.466667
13	4	1	0.3		13	4	1	0.433333		13	4	2	0.357143		13	4	2	0.440476
13	4	2	0.222222		13	4	2	0.285185		13	5	1	0.5		13	5	1	0.433333
13	5	1	0.666667		13	5	1	0.57037		13	5	2	0.769231		13	5	2	0.587179
13	5	2	0.75		13	5	2	0.604167		13	6	1	0.666667		13	6	1	0.611111
13	6	1	0.636364		13	6	1	0.627273		13	6	2	0.615385		13	6	2	0.579487
13	6	2	0.75		13	6	2	0.666667		13	7	1	0.333333		13	7	1	0.477778
13	7	1	0.75		13	7	1	0.695833		13	7	2	0		13	7	2	0.271429
13	7	2	0.571429		13	7	2	0.680952		13	8	1	0.461538		13	8	1	0.471795
13	8	1	0.785714		13	8	1	0.757143		13	8	2	0.7		13	8	2	0.556667
13	8	2	0.692308		13	8	2	0.717949		14	1	1	0.181818		14	1	1	0.263636
14	1	1	0.428571		14	1	1	0.352381		14	1	2	0.4375		14	1	2	0.283333
14	1	2	0.166667		14	1	2	0.3		14	2	1	0.272727		14	2	1	0.315152
14	2	1	0.461538		14	2	1	0.394872		14	2	2	0.333333		14	2	2	0.401852
14	2	2	0.2		14	2	2	0.253333		14	3	1	0.391304		14	3	1	0.417391
14	3	1	0.5		14	3	1	0.447222		14	3	2	0.5		14	3	2	0.448148
14	3	2	0.333333		14	3	2	0.388889		14	4	1	0.4		14	4	1	0.54
14	4	1	0.666667		14	4	1	0.488889		14	4	2	0.4		14	4	2	0.566667
14	4	2	0.461538		14	4	2	0.374359		14	5	1	0.555556		14	5	1	0.603704
14	5	1	0.333333		14	5	1	0.47037		14	5	2	0.555556		14	5	2	0.57037
14	5	2	0.416667		14	5	2	0.469444		14	6	1	0.6		14	6	1	0.64
14	6	1	0.272727		14	6	1	0.50303		14	6	2	0.666667		14	6	2	0.622222
14	6	2	0.818182		14	6	2	0.575758		14	7	1	0.7		14	7	1	0.68
14	7	1	0.5		14	7	1	0.608333		14	7	2	0.75		14	7	2	0.758333
14	7	2	0.5		14	7	2	0.58		14	8	1	1		14	8	1	0.611111
14	8	1	0.333333		14	8	1	0.574074		15	1	1	0.4		15	1	1	0.313333
14	8	2	0.777778		14	8	2	0.585185		15	1	2	0.333333		15	1	2	0.425
15	1	1	0.444444		15	1	1	0.485185		15	2	1	0.5		15	2	1	0.46
15	1	2	0.2		15	1	2	0.266667		15	2	2	0.272727		15	2	2	0.387879
15	2	1	0.333333		15	2	1	0.433333		15	3	1	0.285714		15	3	1	0.509524
15	2	2	0.142857		15	2	2	0.252381		15	3	2	0.5		15	3	2	0.480556
15	3	1	0.666667		15	3	1	0.566667		15	4	1	0.5		15	4	1	0.544444
15	3	2	0.5		15	3	2	0.433333		15	4	2	0.5		15	4	2	0.504762
15	4	1	0.8		15	4	1	0.59		15	5	1	0.5		15	5	1	0.616667
15	4	2	0.416667		15	4	2	0.377778		15	5	2	0.555556		15	5	2	0.618519
15	5	1	0.333333		15	5	1	0.605556		15	6	1	0.4		15	6	1	0.57
15	5	2	0.6		15	5	2	0.557778		15	6	2	0.571429		15	6	2	0.533333
15	6	1	0.4		15	6	1	0.566667		15	7	1	0.8		15	7	1	0.633333
15	6	2	0.833333		15	6	2	0.694444		15	7	2	0.8		15	7	2	0.586667
15	7	1	0.666667		15	7	1	0.577778		15	8	1	0.684211		15	8	1	0.67193
15	7	2	0.888889		15	7	2	0.748148		15	8	2	0.888889		15	8	2	0.788889
15	8	1	0.727273		15	8	1	0.578788		16	1	1	0.411765		16	1	1	0.362745
15	8	2	0.583333		15	8	2	0.691667		16	1	2	0		16	1	2	0.105556
16	1	1	0.538462		16	1	1	0.264103		16	2	1	0.222222		16	2	1	0.322222
16	1	2	0		16	1	2	0.191667		16	2	2	0.2		16	2	2	0.28
16	2	1	0.375		16	2	1	0.379167		16	3	1	0.666667		16	3	1	0.392593
16	2	2	0.333333		16	2	2	0.244444		16	3	2	0.111111		16	3	2	0.344444
16	3	1	0.454545		16	3	1	0.5		16	4	1	0.625		16	4	1	0.475
16	3	2	0.0769231		16	3	2	0.374359		16	4	2	0.5		16	4	2	0.463333
16	4	1	0.444444		16	4	1	0.414815		16	5	1	0.714286		16	5	1	0.57619
16	4	2	0.363636		16	4	2	0.4		16	5	2	0.625		16	5	2	0.63125
16	5	1	0.625		16	5	1	0.625		16	6	1	0.5		16	6	1	0.525
16	5	2	0.666667		16	5	2	0.616667		16	6	2	0.454545		16	6	2	0.651515
16	6	1	0.777778		16	6	1	0.533333		16	7	1	0.5		16	7	1	0.652778
16	6	2	0.923077		16	6	2	0.858974		16	7	2	0.909091		16	7	2	0.70303
16	7	1	0.3		16	7	1	0.61		16	8	1	0.5		16	8	1	0.755556
16	7	2	1		16	7	2	0.861905		16	8	2	0.777778		16	8	2	0.72963
16	8	1	0.5		16	8	1	0.666667		17	1	1	0.318182		17	1	1	0.342424
16	8	2	1		16	8	2	0.879167		17	1	2	0.466667		17	1	2	0.413333
17	1	1	0		17	1	1	0.159259		17	2	1	0.375		17	2	1	0.454167
17	1	2	0.2		17	1	2	0.1		17	2	2	0.428571		17	2	2	0.433333
17	2	1	0.142857		17	2	1	0.214286		17	3	1	0.25		17	3	1	0.458333
17	2	2	0.0909091		17	2	2	0.130303		17	3	2	0.4		17	3	2	0.516667
17	3	1	0.181818		17	3	1	0.218182		17	4	1	0.555556		17	4	1	0.522222
17	3	2	0.272727		17	3	2	0.148485		17	4	2	0.7		17	4	2	0.493333
17	4	1	0		17	4	1	0.316667		17	5	1	0.555556		17	5	1	0.52963
17	4	2	0		17	4	2	0.323333		17	5	2	0.285714		17	5	2	0.319048
17	5	1	0.666667		17	5	1	0.618519		17	6	1	0.4		17	6	1	0.44
17	5	2	0.9		17	5	2	0.76		17	6	2	0.636364		17	6	2	0.572727
17	6	1	0.636364		17	6	1	0.6		17	7	1	0.428571		17	7	1	0.728571
17	6	2	1		17	6	2	0.82381		17	7	2	0.6		17	7	2	0.72
17	7	1	0.666667		17	7	1	0.766667		17	8	1	0.777778		17	8	1	0.692593
17	7	2	0.777778		17	7	2	0.811111		17	8	2	0.625		17	8	2	0.495833
17	8	1	0.818182		17	8	1	0.687879		18	1	1	0.2		18	1	1	0.342222
17	8	2	1		17	8	2	0.908333		18	1	2	0.153846		18	1	2	0.2
18	1	1	0.454545		18	1	1	0.554545		18	2	1	0.583333		18	2	1	0.397222
18	1	2	0.142857		18	1	2	0.166667		18	2	2	0		18	2	2	0.305556
18	2	1	0.25		18	2	1	0.429167		18	3	1	0.5		18	3	1	0.427778
18	2	2	0.533333		18	2	2	0.431111		18	3	2	0.357143		18	3	2	0.402381
18	3	1	0.272727		18	3	1	0.436364		18	4	1	0.444444		18	4	1	0.459259
18	3	2	0.333333		18	3	2	0.377778		18	4	2	0.636364		18	4	2	0.554545
18	4	1	0.6		18	4	1	0.496667		18	5	1	0.2		18	5	1	0.626667
18	4	2	0.545455		18	4	2	0.451515		18	5	2	0.75		18	5	2	0.604167
18	5	1	0.444444		18	5	1	0.5		18	6	1	0.636364		18	6	1	0.575758
18	5	2	0.454545		18	5	2	0.627273		18	6	2	0.8		18	6	2	0.726667
18	6	1	0.444444		18	6	1	0.481481		18	7	1	0.428571		18	7	1	0.642857
18	6	2	0.555556		18	6	2	0.555556		18	7	2	1		18	7	2	0.752381
18	7	1	0.571429		18	7	1	0.504762		18	8	1	0.6		18	8	1	0.755556
18	7	2	0.75		18	7	2	0.677778		18	8	2	0.8		18	8	2	0.843333
18	8	1	0.6		18	8	1	0.573333		19	1	1	0.111111		19	1	1	0.166667
18	8	2	0.875		18	8	2	0.858333		19	1	2	0.142857		19	1	2	0.161905
19	1	1	0.142857		19	1	1	0.195238		19	2	1	0.4		19	2	1	0.49
19	1	2	0.0769231		19	1	2	0.0666667		19	2	2	0.307692		19	2	2	0.315385
19	2	1	0.0909091		19	2	1	0.181818		19	3	1	0.428571		19	3	1	0.509524
19	2	2	0.142857		19	2	2	0.0428571		19	3	2	0.333333		19	3	2	0.344444
19	3	1	0.428571		19	3	1	0.338095		19	4	1	0.2		19	4	1	0.466667
19	3	2	0.166667		19	3	2	0.313889		19	4	2	0.363636		19	4	2	0.445455
19	4	1	0.625		19	4	1	0.483333		19	5	1	0.571429		19	5	1	0.628571
19	4	2	0.1		19	4	2	0.31		19	5	2	0.6		19	5	2	0.616667
19	5	1	0.454545		19	5	1	0.648485		19	6	1	0.714286		19	6	1	0.657143
19	5	2	0.833333		19	5	2	0.605556		19	6	2	0.833333		19	6	2	0.777778
19	6	1	0.545455		19	6	1	0.590909		19	7	1	0.8		19	7	1	0.666667
19	6	2	0.833333		19	6	2	0.797222		19	7	2	0.769231		19	7	2	0.782051
19	7	1	0.8		19	7	1	0.773333		19	8	1	0.916667		19	8	1	0.8
19	7	2	0.909091		19	7	2	0.830303		19	8	2	0.8		19	8	2	0.766667
19	8	1	0.777778		19	8	1	0.740741		20	1	1	0.133333		20	1	1	0.264444
19	8	2	1		19	8	2	0.881481		20	1	2	0.2		20	1	2	0.157778
20	1	1	0.571429		20	1	1	0.461905		20	2	1	0.5		20	2	1	0.386667
20	1	2	0.181818		20	1	2	0.269697		20	2	2	0.0769231		20	2	2	0.282051
20	2	1	0.333333		20	2	1	0.419444		20	3	1	0.4		20	3	1	0.413333
20	2	2	0.222222		20	2	2	0.266667		20	3	2	0.25		20	3	2	0.358333
20	3	1	0.5		20	3	1	0.411111		20	4	1	0.6		20	4	1	0.453333
20	3	2	0.466667		20	3	2	0.517778		20	4	2	0.25		20	4	2	0.483333
20	4	1	0.3		20	4	1	0.48		20	5	1	0.5		20	5	1	0.533333
20	4	2	0		20	4	2	0.306667		20	5	2	0.4		20	5	2	0.533333
20	5	1	0.714286		20	5	1	0.561905		20	6	1	0.333333		20	6	1	0.494444
20	5	2	0.571429		20	5	2	0.561905		20	6	2	0.875		20	6	2	0.679167
20	6	1	0.384615		20	6	1	0.405128		20	7	1	0.571429		20	7	1	0.533333
20	6	2	0.625		20	6	2	0.616667		20	7	2	0.833333		20	7	2	0.522222
20	7	1	0.538462		20	7	1	0.515385		20	8	1	0.55		20	8	1	0.661667
20	7	2	0.545455		20	7	2	0.548485		20	8	2	0.785714		20	8	2	0.77381
20	8	1	0.166667		20	8	1	0.533333		21	1	1	0.125		21	1	1	0.258333
20	8	2	0.857143		20	8	2	0.557143		21	1	2	0		21	1	2	0.333333
21	1	1	0.153846		21	1	1	0.351282		21	2	1	0.25		21	2	1	0.35
21	1	2	0.111111		21	1	2	0.374074		21	2	2	0.1		21	2	2	0.233333
21	2	1	0		21	2	1	0.433333		21	3	1	0.285714		21	3	1	0.438095
21	2	2	0.307692		21	2	2	0.44359		21	3	2	0.5		21	3	2	0.472222
21	3	1	0.571429		21	3	1	0.42381		21	4	1	0.5		21	4	1	0.455556
21	3	2	0.583333		21	3	2	0.347222		21	4	2	0.5		21	4	2	0.55
21	4	1	0.545455		21	4	1	0.442424		21	5	1	0.555556		21	5	1	0.577778
21	4	2	0.444444		21	4	2	0.514815		21	5	2	0.4		21	5	2	0.456667
21	5	1	0.538462		21	5	1	0.587179		21	6	1	0.307692		21	6	1	0.530769
21	5	2	0.888889		21	5	2	0.762963		21	6	2	0.777778		21	6	2	0.581481
21	6	1	0.75		21	6	1	0.720833		21	7	1	0.533333		21	7	1	0.615556
21	6	2	0.7		21	6	2	0.793333		21	7	2	0.736842		21	7	2	0.694737
21	7	1	0.444444		21	7	1	0.614815		21	8	1	0.818182		21	8	1	0.754545
21	7	2	0.727273		21	7	2	0.812121		21	8	2	0.736842		21	8	2	0.812281
21	8	1	0.75		21	8	1	0.713889		22	1	1	0		22	1	1	0.247619
21	8	2	0.818182		21	8	2	0.857576		22	1	2	0		22	1	2	0.155556
22	1	1	0.4		22	1	1	0.36		22	2	1	0		22	2	1	0.433333
22	1	2	0.181818		22	1	2	0.239394		22	2	2	0		22	2	2	0.377778
22	2	1	0.363636		22	2	1	0.393939		22	3	1	0		22	3	1	0.466667
22	2	2	0.166667		22	2	2	0.25		22	3	2	0.5		22	3	2	0.372222
22	3	1	0.25		22	3	1	0.469444		22	4	1	0		22	4	1	0.35
22	3	2	0		22	3	2	0.311111		22	4	2	0.5		22	4	2	0.377778
22	4	1	0.444444		22	4	1	0.466667		22	5	1	0.444444		22	5	1	0.433333
22	4	2	0.4		22	4	2	0.36		22	5	2	0.583333		22	5	2	0.480556
22	5	1	0.375		22	5	1	0.633333		22	6	1	0.466667		22	6	1	0.557778
22	5	2	0.692308		22	5	2	0.664103		22	6	2	0.583333		22	6	2	0.533333
22	6	1	0.7		22	6	1	0.666667		22	7	1	0.75		22	7	1	0.561111
22	6	2	1		22	6	2	0.708333		22	7	2	0.545455		22	7	2	0.615152
22	7	1	0.416667		22	7	1	0.663889		22	8	1	0.571429		22	8	1	0.680952
22	7	2	1		22	7	2	0.780952		22	8	2	0.789474		22	8	2	0.62807
22	8	1	0.666667		22	8	1	0.722222		23	1	1	0.3125		23	1	1	0.308333
22	8	2	0.909091		22	8	2	0.827273		23	1	2	0.3		23	1	2	0.443333
23	1	1	0.5		23	1	1	0.416667		23	2	1	0.470588		23	2	1	0.437255
23	1	2	0.153846		23	1	2	0.146154		23	2	2	0.642857		23	2	2	0.47619
23	2	1	0.307692		23	2	1	0.415385		23	3	1	0.2		23	3	1	0.48
23	2	2	0.0833333		23	2	2	0.219444		23	3	2	0.478261		23	3	2	0.397101
23	3	1	0.333333		23	3	1	0.351852		23	4	1	0.454545		23	4	1	0.50303
23	3	2	0.181818		23	3	2	0.233333		23	4	2	0.5		23	4	2	0.475
23	4	1	0.416667		23	4	1	0.341667		23	5	1	0.714286		23	5	1	0.461905
23	4	2	0.285714		23	4	2	0.3		23	5	2	0.4		23	5	2	0.463333
23	5	1	0.5		23	5	1	0.566667		23	6	1	0.75		23	6	1	0.55
23	5	2	0.466667		23	5	2	0.611111		23	6	2	0.166667		23	6	2	0.355556
23	6	1	0.6		23	6	1	0.606667		23	7	1	0.6		23	7	1	0.633333
23	6	2	0.8		23	6	2	0.8		23	7	2	0.5		23	7	2	0.616667
23	7	1	0.5		23	7	1	0.557143		23	8	1	0.6		23	8	1	0.74
23	7	2	1		23	7	2	0.719048		23	8	2	0.333333		23	8	2	0.588889
23	8	1	0.5		23	8	1	0.59		24	1	1	0.166667		24	1	1	0.322222
23	8	2	0.928571		23	8	2	0.790476		24	1	2	0		24	1	2	0.166667
24	1	1	0.444444		24	1	1	0.425926		24	2	1	0.2		24	2	1	0.296667
24	1	2	0.142857		24	1	2	0.142857		24	2	2	0.125		24	2	2	0.2375
24	2	1	0.166667		24	2	1	0.347222		24	3	1	0.272727		24	3	1	0.384848
24	2	2	0.142857		24	2	2	0.238095		24	3	2	0.4		24	3	2	0.395556
24	3	1	0.545455		24	3	1	0.439394		24	4	1	0		24	4	1	0.355556
24	3	2	0.0909091		24	3	2	0.163636		24	4	2	0.666667		24	4	2	0.546667
24	4	1	0.461538		24	4	1	0.428205		24	5	1	0.5		24	5	1	0.497917
24	4	2	0.166667		24	4	2	0.388889		24	5	2	0.533333		24	5	2	0.464444
24	5	1	0.416667		24	5	1	0.508333		24	6	1	0.5		24	6	1	0.570833
24	5	2	0.818182		24	5	2	0.636364		24	6	2	0.6		24	6	2	0.677778
24	6	1	0.428571		24	6	1	0.538095		24	7	1	0.428571		24	7	1	0.654762
24	6	2	0.846154		24	6	2	0.794872		24	7	2	0.666667		24	7	2	0.618519
24	7	1	0.6		24	7	1	0.58		24	8	1	0.916667		24	8	1	0.666667
24	7	2	0.75		24	7	2	0.7875		24	8	2	0.25		24	8	2	0.575
24	8	1	0.333333		24	8	1	0.711111		25	1	1	0.538462		25	1	1	0.428205
24	8	2	0.833333		24	8	2	0.863889		25	1	2	0.4		25	1	2	0.28
25	1	1	0		25	1	1	0.5		25	2	1	0		25	2	1	0.433333
25	1	2	0.666667		25	1	2	0.4		25	2	2	0.428571		25	2	2	0.447619
25	2	1	0.666667		25	2	1	0.466667		25	3	1	0.333333		25	3	1	0.511111
25	2	2	0.444444		25	2	2	0.466667		25	3	2	0.5		25	3	2	0.5
25	3	1	0.2		25	3	1	0.52		25	4	1	0.5		25	4	1	0.538889
25	3	2	0.4		25	3	2	0.406667		25	4	2	0.6		25	4	2	0.52
25	4	1	1		25	4	1	0.677778		25	5	1	0		25	5	1	0.5
25	4	2	0.5		25	4	2	0.444444		25	5	2	0.666667		25	5	2	0.444444
25	5	1	0.75		25	5	1	0.525		25	6	1	0.8		25	6	1	0.506667
25	5	2	0.666667		25	5	2	0.538889		25	6	2	0.5		25	6	2	0.533333
25	6	1	0.625		25	6	1	0.658333		25	7	1	0.5		25	7	1	0.666667
25	7	1	0.6		25	7	1	0.513333		25	7	2	0.75		25	7	2	0.641667
25	7	2	0.571429		25	7	2	0.595238		25	8	1	0.857143		25	8	1	0.685714
25	8	1	0.4		25	8	1	0.593333		25	8	2	0.75		25	8	2	0.625
25	8	2	1		25	8	2	0.75		26	1	1	0		26	1	1	0.111111
26	1	1	0.25		26	1	1	0.241667		26	1	2	0		26	1	2	0.0166667
26	1	2	0		26	1	2	0.0047619		26	2	1	0.222222		26	2	1	0.374074
26	2	1	0.111111		26	2	1	0.251852		26	2	2	0.142857		26	2	2	0.17381
26	2	2	0		26	2	2	0.0242424		26	3	1	0.333333		26	3	1	0.327778
26	3	1	0.285714		26	3	1	0.154762		26	3	2	0.4		26	3	2	0.346667
26	3	2	0		26	3	2	0.0433333		26	4	1	0.666667		26	4	1	0.555556
26	4	1	0.333333		26	4	1	0.346667		26	4	2	0.7		26	4	2	0.74
26	4	2	0.222222		26	4	2	0.17037		26	5	1	0.666667		26	5	1	0.640741
26	5	1	0.666667		26	5	1	0.830556		26	5	2	0.466667		26	5	2	0.508889
26	5	2	0.857143		26	5	2	0.928571		26	6	1	0.5		26	6	1	0.635417
26	6	1	0.923077		26	6	1	0.882051		26	6	2	0.733333		26	6	2	0.708889
26	6	2	1		26	6	2	0.996296		26	7	1	0.642857		26	7	1	0.657143
26	7	1	0.9		26	7	1	0.906667		26	7	2	0.75		26	7	2	0.758333
26	7	2	1		26	7	2	0.992593		26	8	1	1		26	8	1	0.896296
26	8	1	0.857143		26	8	1	0.890476		26	8	2	0.7		26	8	2	0.72
26	8	2	1		26	8	2	0.982222		27	1	1	0		27	1	1	0.138095
27	1	1	0.25		27	1	1	0.266667		27	1	2	0		27	1	2	0.0633333
27	1	2	0.2		27	1	2	0.166667		27	2	1	0.25		27	2	1	0.179167
27	2	1	0.5		27	2	1	0.519444		27	2	2	0.1875		27	2	2	0.0979167
27	2	2	0		27	2	2	0.05		27	3	1	0.25		27	3	1	0.35
27	3	1	0.6		27	3	1	0.586667		27	3	2	0.142857		27	3	2	0.319048
27	3	2	0.3		27	3	2	0.253333		27	4	1	0.5		27	4	1	0.491667
27	4	1	0.4375		27	4	1	0.439583		27	4	2	0.833333		27	4	2	0.766667
27	4	2	0.285714		27	4	2	0.233333		27	5	1	0.411765		27	5	1	0.607843
27	5	1	0.5		27	5	1	0.633333		27	5	2	0.866667		27	5	2	0.708889
27	5	2	0.6		27	5	2	0.613333		27	6	1	0.636364		27	6	1	0.709091
27	6	1	0.428571		27	6	1	0.62381		27	6	2	0.545455		27	6	2	0.666667
27	6	2	0.666667		27	6	2	0.611111		27	7	1	0.818182		27	7	1	0.848485
27	7	1	0.583333		27	7	1	0.622222		27	7	2	1		27	7	2	0.927778
27	7	2	0.9		27	7	2	0.816667		27	8	1	1		27	8	1	0.838889
27	8	1	0.636364		27	8	1	0.678788		27	8	2	1		27	8	2	0.822222
27	8	2	0.916667		27	8	2	0.919444		28	1	1	0.3		28	1	1	0.29
28	1	1	0.125		28	1	1	0.075		28	1	2	0		28	1	2	0.216667
28	1	2	0.333333		28	1	2	0.138889		28	2	1	0.583333		28	2	1	0.405556
28	2	1	0.111111		28	2	1	0.27037		28	2	2	0.285714		28	2	2	0.22381
28	2	2	0		28	2	2	0.127273		28	3	1	0.166667		28	3	1	0.333333
28	3	1	0.5		28	3	1	0.323333		28	3	2	0.333333		28	3	2	0.351852
28	3	2	0.333333		28	3	2	0.286667		28	4	1	0.571429		28	4	1	0.490476
28	4	1	0.0769231		28	4	1	0.330769		28	4	2	0.384615		28	4	2	0.487179
28	4	2	0		28	4	2	0.316667		28	5	1	0.5		28	5	1	0.591667
28	5	1	0.769231		28	5	1	0.641026		28	5	2	0.5		28	5	2	0.573333
28	5	2	1		28	5	2	0.85		28	6	1	0.75		28	6	1	0.633333
28	6	1	0.666667		28	6	1	0.755556		28	6	2	1		28	6	2	0.8375
28	6	2	0.615385		28	6	2	0.741026		28	7	1	0.5		28	7	1	0.673333
28	7	1	0.818182		28	7	1	0.806061		28	7	2	0.818182		28	7	2	0.754545
28	7	2	0.9		28	7	2	0.84		28	8	1	0.5		28	8	1	0.633333
28	8	1	1		28	8	1	0.8		28	8	2	0.818182		28	8	2	0.715152
28	8	2	0.928571		28	8	2	0.909524		29	1	1	0.125		29	1	1	0.3
29	1	1	0.4		29	1	1	0.226667		29	1	2	0.2		29	1	2	0.126667
29	1	2	0.3		29	1	2	0.323333		29	2	1	0.375		29	2	1	0.308333
29	2	1	0.4		29	2	1	0.468889		29	2	2	0.428571		29	2	2	0.404762
29	2	2	0.25		29	2	2	0.241667		29	3	1	0.333333		29	3	1	0.505556
29	3	1	0.6		29	3	1	0.59		29	3	2	0.285714		29	3	2	0.447619
29	3	2	0.25		29	3	2	0.395833		29	4	1	0.363636		29	4	1	0.533333
29	4	1	0.727273		29	4	1	0.484848		29	4	2	0.5625		29	4	2	0.48125
29	4	2	0.454545		29	4	2	0.457576		29	5	1	0.714286		29	5	1	0.628571
29	5	1	0.625		29	5	1	0.629167		29	5	2	0.642857		29	5	2	0.647619
29	5	2	0.8		29	5	2	0.516667		29	6	1	0.642857		29	6	1	0.635714
29	6	1	0.416667		29	6	1	0.588889		29	6	2	0.8		29	6	2	0.683333
29	6	2	0.714286		29	6	2	0.747619		29	7	1	0.666667		29	7	1	0.633333
29	7	1	0.692308		29	7	1	0.638462		29	7	2	0.692308		29	7	2	0.789744
29	7	2	0.833333		29	7	2	0.847222		29	8	1	0.714286		29	8	1	0.697619
29	8	1	0.4		29	8	1	0.66		29	8	2	0.8		29	8	2	0.693333
29	8	2	0.857143		29	8	2	0.909524		30	1	1	0		30	1	1	0.218519
30	1	1	0.416667		30	1	1	0.277778		30	1	2	0.142857		30	1	2	0.295238
30	1	2	0.0909091		30	1	2	0.245455		30	2	1	0.25		30	2	1	0.445833
30	2	1	0.375		30	2	1	0.504167		30	2	2	0.272727		30	2	2	0.378788
30	2	2	0.666667		30	2	2	0.416667		30	3	1	0.6		30	3	1	0.373333
30	3	1	0.416667		30	3	1	0.386111		30	3	2	0.5		30	3	2	0.466667
30	3	2	0.3		30	3	2	0.466667		30	4	1	0.333333		30	4	1	0.607407
30	4	1	0.444444		30	4	1	0.451852		30	4	2	0.461538		30	4	2	0.492308
30	4	2	0.333333		30	4	2	0.355556		30	5	1	0.444444		30	5	1	0.511111
30	5	1	0.545455		30	5	1	0.49697		30	5	2	0.5		30	5	2	0.433333
30	5	2	0.5		30	5	2	0.521429		30	6	1	0.714286		30	6	1	0.554762
30	6	1	0.7		30	6	1	0.663333		30	6	2	0.6875		30	6	2	0.61875
30	6	2	0.625		30	6	2	0.533333		30	7	1	0.6		30	7	1	0.58
30	7	1	0.5		30	7	1	0.57		30	7	2	0.833333		30	7	2	0.705556
30	7	2	0.888889		30	7	2	0.707407		30	8	1	0.642857		30	8	1	0.597619
30	8	1	0.454545		30	8	1	0.657576		30	8	2	0.363636		30	8	2	0.693939
30	8	2	0.75		30	8	2	0.747222		31	1	1	0.25		31	1	1	0.283333
31	1	1	0.571429		31	1	1	0.492857		31	1	2	0.2		31	1	2	0.206667
31	1	2	0.666667		31	1	2	0.348148		31	2	1	0.0909091		31	2	1	0.30303
31	2	1	0.333333		31	2	1	0.411111		31	2	2	0.375		31	2	2	0.341667
31	2	2	0.25		31	2	2	0.447222		31	3	1	0.0909091		31	3	1	0.375758
31	3	1	0.333333		31	3	1	0.388889		31	3	2	0		31	3	2	0.355556
31	3	2	0.222222		31	3	2	0.47037		31	4	1	0.416667		31	4	1	0.455556
31	4	1	0.571429		31	4	1	0.509524		31	4	2	0.454545		31	4	2	0.460606
31	4	2	0.142857		31	4	2	0.433333		31	5	1	0.571429		31	5	1	0.471429
31	5	1	0.307692		31	5	1	0.435897		31	5	2	0.466667		31	5	2	0.56
31	5	2	0.555556		31	5	2	0.611111		31	6	1	0.571429		31	6	1	0.62381
31	6	1	0.428571		31	6	1	0.519048		31	6	2	0.727273		31	6	2	0.669697
31	6	2	0.909091		31	6	2	0.739394		31	7	1	0.875		31	7	1	0.708333
31	7	1	0.5		31	7	1	0.488889		31	7	2	0.866667		31	7	2	0.713333
31	7	2	0.777778		31	7	2	0.659259		31	8	1	0.833333		31	8	1	0.730556
31	8	1	0.363636		31	8	1	0.533333		31	8	2	0.8		31	8	2	0.806667
31	8	2	0.538462		31	8	2	0.651282		32	1	1	0.428571		32	1	1	0.380952
32	1	1	0.2		32	1	1	0.5		32	1	2	0.25		32	1	2	0.45
32	1	2	0.2		32	1	2	0.286667		32	2	1	0		32	2	1	0.416667
32	2	1	0.333333		32	2	1	0.455556		32	2	2	0.666667		32	2	2	0.4
32	2	2	0.5		32	2	2	0.375		32	3	1	0.666667		32	3	1	0.511111
32	3	1	0		32	3	1	0.266667		32	3	2	1		32	3	2	0.65
32	3	2	0		32	3	2	0.391667		32	4	1	0.5		32	4	1	0.558333
32	4	1	0		32	4	1	0.4		32	4	2	0.333333		32	4	2	0.411111
32	4	2	0		32	4	2	0.3		32	5	1	1		32	5	1	0.533333
32	5	1	0.5		32	5	1	0.641667		32	5	2	0.714286		32	5	2	0.504762
32	5	2	1		32	5	2	0.583333		32	6	1	0		32	6	1	0.733333
32	6	1	0.571429		32	6	1	0.657143		32	6	2	1		32	6	2	0.8
32	6	2	1		32	6	2	0.691667		32	7	1	0.666667		32	7	1	0.655556
32	7	1	1		32	7	1	0.433333		32	7	2	0.25		32	7	2	0.608333
32	7	2	1		32	7	2	0.8		32	8	1	0.333333		32	8	1	0.622222
32	8	1	0		32	8	1	0.733333		32	8	2	1		32	8	2	0.716667
32	8	2	1		32	8	2	0.686667		33	1	1	0.84		33	1	1	0.525333
33	1	1	0.125		33	1	1	0.291667		33	1	2	0.533333		33	1	2	0.704444
33	1	2	0		33	1	2	0.0916667		33	2	1	0.625		33	2	1	0.4625
33	2	1	0.333333		33	2	1	0.327778		33	2	2	0.545455		33	2	2	0.49697
33	2	2	0		33	2	2	0.233333		33	3	1	0.444444		33	3	1	0.481481
33	3	1	0.307692		33	3	1	0.292308		33	3	2	0.5		33	3	2	0.48
33	3	2	0		33	3	2	0.369697		33	4	1	0.75		33	4	1	0.608333
33	4	1	0.5		33	4	1	0.404167		33	4	2	0.461538		33	4	2	0.446154
33	4	2	0.0833333		33	4	2	0.286111		33	5	1	0.272727		33	5	1	0.372727
33	5	1	0.636364		33	5	1	0.59697		33	5	2	0.636364		33	5	2	0.436364
33	5	2	0.857143		33	5	2	0.642857		33	6	1	0		33	6	1	0.372222
33	6	1	0.692308		33	6	1	0.638462		33	6	2	0.285714		33	6	2	0.357143
33	6	2	1		33	6	2	0.663889		33	7	1	0.222222		33	7	1	0.262963
33	7	1	0.545455		33	7	1	0.712121		33	7	2	0.5		33	7	2	0.4
33	7	2	1		33	7	2	0.758333		33	8	1	0.0909091		33	8	1	0.527273
33	8	1	0.571429		33	8	1	0.6		33	8	2	0.111111		33	8	2	0.274074
33	8	2	0.916667		33	8	2	0.802778

## Sheet: SupFig 2
a						b			c				d
subjectNr2	Up	Down	Chosen	Unchosen		NFix	Counts		subjectNr	absvd.tile	Mean number of fixations		subjectNr	vd.tile	last fixation up or down	probability choosing up
1	790.663	714.081	788.263	716.481		1	58		1	1	3.59184		1	1	-1	0.111111
2	671.048	543.206	655.388	558.867		2	1153		1	2	3		1	1	1	0.2
3	735.389	574.833	727.784	582.438		3	2060		1	3	3.25641		1	2	-1	0.5
4	715.822	600.497	759.962	556.357		4	1093		1	4	3.45714		1	2	1	0.5
5	530.974	383.891	518.654	396.212		5	493		2	1	2.90476		1	3	-1	0.333333
6	667.267	318.709	487.023	498.953		6	157		2	2	2.74419		1	3	1	0.4
7	613.689	459.45	555.795	517.344		7	44		2	3	3.19512		1	4	-1	0.272727
8	606.776	515.106	580.758	541.124		8	10		2	4	2.875		1	4	1	0.444444
9	662.014	527.493	652	537.507		9	6		3	1	2.90698		1	5	-1	0.545455
10	1081.45	778.222	1023.78	835.889					3	2	3.13158		1	5	1	0.888889
11	618.13	466.733	547.155	537.708					3	3	3		1	6	-1	0.25
12	585.725	695.431	689.765	591.392					3	4	2.80952		1	6	1	0.769231
13	820.62	680.355	761.88	739.096					4	1	3.2439		1	7	-1	0.4
14	444.264	501.344	518.724	426.883					4	2	3.51282		1	7	1	0.923077
15	797.842	711.424	832.804	676.462					4	3	3.23077		1	8	-1	0.25
16	788.152	656.396	788.11	656.439					4	4	3.34884		1	8	1	0.818182
17	681.186	698.714	732.193	647.708					5	1	2.97143		2	1	-1	0.1
18	954.428	868.818	1005.43	817.818					5	2	3.02222		2	1	1	0.4
19	879.652	824.168	969.398	734.422					5	3	2.725		2	2	-1	0.0666667
20	920.796	809.789	974.952	755.633					5	4	2.73684		2	2	1	0
21	1103.65	761.649	1037.82	827.482					6	1	2.41176		2	3	-1	0.2
22	971.966	573.097	856.476	688.586					6	2	2.46429		2	3	1	0.5
23	681.232	711.411	720.179	672.464					6	3	2.65517		2	4	-1	0
24	660.255	486.467	619.224	527.497					6	4	2.72222		2	4	1	0.461538
25	692.39	645.117	731.948	605.558					7	1	3.2093		2	5	-1	0.5
26	827.75	668.607	825.06	671.298					7	2	3.10811		2	5	1	0.833333
27	622.783	527.758	689.789	460.752					7	3	2.85714		2	6	-1	0.375
28	807.576	696.082	832.88	670.778					7	4	3.275		2	6	1	0.733333
29	738.458	580.756	726.75	592.464					8	1	2.93333		2	7	-1	0.571429
30	835.964	616.467	799.133	653.297					8	2	3.425		2	7	1	1
31	641.201	515.472	670.182	486.491					8	3	3.02564		2	8	-1	0.375
32	432.5	429.519	448.654	413.365					8	4	2.81579		2	8	1	0.833333
33	779.218	791.733	684.503	886.448					9	1	2.77778		3	1	-1	0
									9	2	2.75676		3	1	1	0.214286
									9	3	3.24324		3	2	-1	0
									9	4	2.97368		3	2	1	0.714286
									11	1	4.07895		3	3	-1	0.111111
									11	2	3.91111		3	3	1	0.8
									11	3	3.83784		3	4	-1	0.1
									11	4	3.7381		3	4	1	0.583333
									12	1	3		3	5	-1	0.444444
									12	2	3.04878		3	5	1	0.916667
									12	3	2.97674		3	6	-1	0.285714
									12	4	2.97674		3	6	1	0.916667
									13	1	3.47368		3	7	-1	0.375
									13	2	3.61538		3	7	1	0.833333
									13	3	3.22857		3	8	-1	0.2
									13	4	3.80952		3	8	1	0.8
									14	1	3.16279		4	1	-1	0.333333
									14	2	3.53846		4	1	1	0.222222
									14	3	3.2619		4	2	-1	0
									14	4	3.45238		4	2	1	0.5
									15	1	2.84091		4	3	-1	0
									15	2	2.80952		4	3	1	0.666667
									15	3	2.81395		4	4	-1	0.272727
									15	4	2.66667		4	4	1	0.555556
									16	1	3.43902		4	5	-1	0.4
									16	2	3.3		4	5	1	0.818182
									16	3	3.57895		4	6	-1	0.363636
									16	4	3.525		4	6	1	0.571429
									17	1	3.36585		4	7	-1	0.25
									17	2	3.36842		4	7	1	0.8
									17	3	3.22727		4	8	-1	0.333333
									17	4	3.35714		4	8	1	0.875
									18	1	3.575		5	1	-1	0.3
									18	2	3.41463		5	1	1	0.3
									18	3	3.8		5	2	-1	0.125
									18	4	3.71429		5	2	1	0.5
									19	1	3.92683		5	3	-1	0.0625
									19	2	3.71053		5	3	1	0.833333
									19	3	3.5		5	4	-1	0.166667
									19	4	3.60526		5	4	1	0.333333
									20	1	4.3		5	5	-1	0.333333
									20	2	3.875		5	5	1	1
									20	3	3.78049		5	6	-1	0.333333
									20	4	3.725		5	6	1	0.882353
									21	1	3.44444		5	7	-1	0.571429
									21	2	3.34211		5	7	1	0.923077
									21	3	3.08824		5	8	-1	0.75
									21	4	3.35897		5	8	1	1
									22	1	4.04878		6	1	-1	0.5
									22	2	3.95238		6	1	1	0.428571
									22	3	4.02381		6	2	-1	0.2
									22	4	3.90698		6	2	1	0.444444
									23	1	3.51351		6	3	-1	0.333333
									23	2	3.2973		6	3	1	0.5
									23	3	3.28205		6	4	-1	0
									23	4	3.4		6	4	1	0.5
									24	1	3.5		6	5	-1	0.5
									24	2	3.90244		6	5	1	0.285714
									24	3	3.25581		6	6	-1	0.75
									24	4	3.45455		6	6	1	0.636364
									25	1	3.38636		6	7	-1	0.5
									25	2	3.77273		6	7	1	0.571429
									25	3	3.47619		6	8	-1	1
									25	4	3.59459		6	8	1	0.6
									26	1	3.09091		7	1	-1	0.181818
									26	2	2.88889		7	1	1	0.4
									26	3	2.91304		7	2	-1	0.75
									26	4	2.86364		7	2	1	0.25
									27	1	4.025		7	3	-1	0.5
									27	2	3.83333		7	3	1	0.454545
									27	3	3.76596		7	4	-1	0.333333
									27	4	3.25641		7	4	1	0.357143
									28	1	3.05263		7	5	-1	0.692308
									28	2	2.975		7	5	1	0.8
									28	3	2.67442		7	6	-1	0.428571
									28	4	2.83721		7	6	1	0.636364
									30	1	3.4878		7	7	-1	0.833333
									30	2	3.2439		7	7	1	0.384615
									30	3	3.23077		7	8	-1	0.4
									30	4	3.26316		7	8	1	0.888889
									31	1	3.87805		8	1	-1	0
									31	2	3.63415		8	1	1	0.285714
									31	3	3.93182		8	2	-1	0.3
									31	4	3.71429		8	2	1	0.6
									32	1	3.18605		8	3	-1	0
									32	2	3.42857		8	3	1	0.555556
									32	3	3.35		8	4	-1	0.0833333
									32	4	3.175		8	4	1	0.545455
									33	1	2.93182		8	5	-1	0.375
									33	2	3		8	5	1	0.785714
									33	3	2.92105		8	6	-1	0.4
									33	4	3.175		8	6	1	0.846154
									34	1	2.25		8	7	-1	0.666667
									34	2	2.13333		8	7	1	0.9
									34	3	1.83333		8	8	-1	0.7
									34	4	2.11765		8	8	1	1
									35	1	3.44737		9	1	-1	0.142857
									35	2	3.29545		9	1	1	0.571429
									35	3	3.24242		9	2	-1	0.1
									35	4	3.1		9	2	1	0.444444
													9	3	-1	0.0833333
													9	3	1	0.444444
													9	4	-1	0.333333
													9	4	1	0.4
													9	5	-1	0.285714
													9	5	1	0.666667
													9	6	-1	0.428571
													9	6	1	0.777778
													9	7	-1	0.75
													9	7	1	0.8
													9	8	-1	0.454545
													9	8	1	1
													11	1	-1	0
													11	1	1	0.583333
													11	2	-1	0.142857
													11	2	1	0.454545
													11	3	-1	0.0833333
													11	3	1	0.333333
													11	4	-1	0.181818
													11	4	1	0.25
													11	5	-1	0.666667
													11	5	1	0.769231
													11	6	-1	0.666667
													11	6	1	0.904762
													11	7	-1	0.75
													11	7	1	0.733333
													11	8	-1	0.428571
													11	8	1	1
													12	1	-1	0.181818
													12	1	1	0.636364
													12	2	-1	0.5
													12	2	1	0.363636
													12	3	-1	0.428571
													12	3	1	0.307692
													12	4	-1	0.2
													12	4	1	0.285714
													12	5	-1	0.142857
													12	5	1	0.454545
													12	6	-1	0.25
													12	6	1	0.777778
													12	7	-1	0.285714
													12	7	1	0.466667
													12	8	-1	0.636364
													12	8	1	0.7
													13	1	-1	0
													13	1	1	0.285714
													13	2	-1	0.166667
													13	2	1	0.5
													13	3	-1	0.15
													13	3	1	1
													13	4	-1	0.25
													13	4	1	0.666667
													13	5	-1	0.4
													13	5	1	0.714286
													13	6	-1	0.75
													13	6	1	0.888889
													13	7	-1	0.75
													13	7	1	0.909091
													13	8	-1	0.6
													13	8	1	0.714286
													14	1	-1	0.285714
													14	1	1	0.25
													14	2	-1	0
													14	2	1	0.444444
													14	3	-1	0
													14	3	1	0.6
													14	4	-1	0.111111
													14	4	1	0.357143
													14	5	-1	0.454545
													14	5	1	0.888889
													14	6	-1	0.5
													14	6	1	0.857143
													14	7	-1	0.6
													14	7	1	0.909091
													14	8	-1	0.6
													14	8	1	0.666667
													15	1	-1	0
													15	1	1	0.75
													15	2	-1	0.0714286
													15	2	1	0.857143
													15	3	-1	0.0909091
													15	3	1	0.7
													15	4	-1	0.4
													15	4	1	0.666667
													15	5	-1	0.2
													15	5	1	0.666667
													15	6	-1	0.25
													15	6	1	0.555556
													15	7	-1	0.111111
													15	7	1	1
													15	8	-1	0.428571
													15	8	1	0.545455
													16	1	-1	0.272727
													16	1	1	0.285714
													16	2	-1	0.181818
													16	2	1	0.428571
													16	3	-1	0.25
													16	3	1	0.5
													16	4	-1	0.6
													16	4	1	0.846154
													16	5	-1	0.333333
													16	5	1	0.545455
													16	6	-1	0.444444
													16	6	1	0.818182
													16	7	-1	0.5
													16	7	1	0.833333
													16	8	-1	0.666667
													16	8	1	0.7
													17	1	-1	0.0714286
													17	1	1	0.875
													17	2	-1	0.0588235
													17	2	1	0.75
													17	3	-1	0
													17	3	1	0.625
													17	4	-1	0
													17	4	1	0.8
													17	5	-1	0.2
													17	5	1	1
													17	6	-1	0
													17	6	1	1
													17	7	-1	0
													17	7	1	0.857143
													17	8	-1	0
													17	8	1	1
													18	1	-1	0.111111
													18	1	1	0.111111
													18	2	-1	0.0666667
													18	2	1	0.333333
													18	3	-1	0
													18	3	1	0.272727
													18	4	-1	0
													18	4	1	0.0714286
													18	5	-1	0.8
													18	5	1	0.7
													18	6	-1	0.727273
													18	6	1	0.727273
													18	7	-1	0.75
													18	7	1	0.857143
													18	8	-1	0.875
													18	8	1	1
													19	1	-1	0.166667
													19	1	1	0.666667
													19	2	-1	0
													19	2	1	0.769231
													19	3	-1	0.214286
													19	3	1	0.8
													19	4	-1	0.1
													19	4	1	1
													19	5	-1	0.333333
													19	5	1	0.615385
													19	6	-1	0.111111
													19	6	1	0.8
													19	7	-1	0.166667
													19	7	1	0.923077
													19	8	-1	0
													19	8	1	0.933333
													20	1	-1	0.0666667
													20	1	1	0.2
													20	2	-1	0
													20	2	1	0.285714
													20	3	-1	0.125
													20	3	1	0.583333
													20	4	-1	0.1
													20	4	1	0.454545
													20	5	-1	0.571429
													20	5	1	0.75
													20	6	-1	0.142857
													20	6	1	0.846154
													20	7	-1	0.6
													20	7	1	1
													20	8	-1	0.666667
													20	8	1	0.882353
													21	1	-1	0.166667
													21	1	1	0.4
													21	2	-1	0.111111
													21	2	1	0.714286
													21	3	-1	0.181818
													21	3	1	0.428571
													21	4	-1	0.1
													21	4	1	0.777778
													21	5	-1	0
													21	5	1	0.818182
													21	6	-1	0.142857
													21	6	1	0.769231
													21	7	-1	0.111111
													21	7	1	0.777778
													21	8	-1	0.333333
													21	8	1	0.714286
													22	1	-1	0.1
													22	1	1	0.181818
													22	2	-1	0.0714286
													22	2	1	0.75
													22	3	-1	0.166667
													22	3	1	0.8
													22	4	-1	0.4
													22	4	1	0.818182
													22	5	-1	0
													22	5	1	0.923077
													22	6	-1	0.2
													22	6	1	0.866667
													22	7	-1	0
													22	7	1	0.933333
													22	8	-1	0.5
													22	8	1	0.928571
													23	1	-1	0
													23	1	1	0.222222
													23	2	-1	0
													23	2	1	0.538462
													23	3	-1	0.1
													23	3	1	0.5
													23	4	-1	0.166667
													23	4	1	0.571429
													23	5	-1	0
													23	5	1	0.846154
													23	6	-1	0.166667
													23	6	1	0.923077
													23	7	-1	0.333333
													23	7	1	0.8
													23	8	-1	0
													23	8	1	1
													24	1	-1	0
													24	1	1	0.545455
													24	2	-1	0.0769231
													24	2	1	0.454545
													24	3	-1	0.2
													24	3	1	0.5
													24	4	-1	0.0588235
													24	4	1	1
													24	5	-1	0.285714
													24	5	1	0.923077
													24	6	-1	0.272727
													24	6	1	0.5
													24	7	-1	0.333333
													24	7	1	0.9375
													24	8	-1	0.571429
													24	8	1	0.6875
													25	1	-1	0
													25	1	1	0.214286
													25	2	-1	0
													25	2	1	0.545455
													25	3	-1	0.181818
													25	3	1	0.416667
													25	4	-1	0.166667
													25	4	1	0.352941
													25	5	-1	0.538462
													25	5	1	0.875
													25	6	-1	0.5
													25	6	1	0.615385
													25	7	-1	0.666667
													25	7	1	0.615385
													25	8	-1	0.666667
													25	8	1	0.733333
													26	1	-1	0.333333
													26	1	1	0.5
													26	2	-1	0.25
													26	2	1	0.333333
													26	3	-1	0.666667
													26	3	1	0.2
													26	4	-1	0.4
													26	4	1	1
													26	5	-1	0.4
													26	5	1	1
													26	6	-1	0.4
													26	6	1	0.8
													26	7	-1	0.75
													26	7	1	0.6
													26	8	-1	0.571429
													26	8	1	0.666667
													27	1	-1	0
													27	1	1	0.2
													27	2	-1	0
													27	2	1	0.125
													27	3	-1	0.0833333
													27	3	1	0.272727
													27	4	-1	0
													27	4	1	0.666667
													27	5	-1	0.5
													27	5	1	0.857143
													27	6	-1	0.8
													27	6	1	0.928571
													27	7	-1	1
													27	7	1	0.954545
													27	8	-1	1
													27	8	1	0.941176
													28	1	-1	0
													28	1	1	0.444444
													28	2	-1	0
													28	2	1	0.666667
													28	3	-1	0.0769231
													28	3	1	1
													28	4	-1	0.0909091
													28	4	1	1
													28	5	-1	0
													28	5	1	0.8
													28	6	-1	0.125
													28	6	1	1
													28	7	-1	0.3
													28	7	1	0.928571
													28	8	-1	0.666667
													28	8	1	1
													30	1	-1	0
													30	1	1	0.5
													30	2	-1	0.1
													30	2	1	0.333333
													30	3	-1	0.153846
													30	3	1	0.555556
													30	4	-1	0
													30	4	1	0.142857
													30	5	-1	0.5
													30	5	1	1
													30	6	-1	0.4
													30	6	1	0.857143
													30	7	-1	0.75
													30	7	1	0.8125
													30	8	-1	0.5
													30	8	1	0.941176
													31	1	-1	0.153846
													31	1	1	0.125
													31	2	-1	0.2
													31	2	1	0.833333
													31	3	-1	0
													31	3	1	0.545455
													31	4	-1	0.285714
													31	4	1	0.857143
													31	5	-1	0.166667
													31	5	1	0.785714
													31	6	-1	0.3
													31	6	1	0.923077
													31	7	-1	0.333333
													31	7	1	0.846154
													31	8	-1	0.444444
													31	8	1	1
													32	1	-1	0.111111
													32	1	1	0.3
													32	2	-1	0.142857
													32	2	1	0.5
													32	3	-1	0.166667
													32	3	1	0.714286
													32	4	-1	0
													32	4	1	0.6
													32	5	-1	0.5
													32	5	1	0.857143
													32	6	-1	0
													32	6	1	0.625
													32	7	-1	0.285714
													32	7	1	0.916667
													32	8	-1	0.333333
													32	8	1	0.733333
													33	1	-1	0.428571
													33	1	1	0.666667
													33	2	-1	0.1
													33	2	1	0.727273
													33	3	-1	0.0833333
													33	3	1	0.428571
													33	4	-1	0
													33	4	1	0.75
													33	5	-1	0.1
													33	5	1	0.692308
													33	6	-1	0
													33	6	1	0.857143
													33	7	-1	0.2
													33	7	1	0.75
													33	8	-1	0.181818
													33	8	1	0.9
													34	1	-1	0.25
													34	1	1	0.2
													34	2	-1	0.333333
													34	2	1	0.166667
													34	3	-1	0
													34	3	1	0
													34	4	-1	0
													34	4	1	0
													34	5	-1	0.75
													34	5	1	0.8
													34	6	-1	0.714286
													34	6	1	0.666667
													34	7	-1	1
													34	7	1	0.5
													34	8	-1	0.666667
													34	8	1	1
													35	1	-1	0.0833333
													35	1	1	0.111111
													35	2	-1	0.333333
													35	2	1	0
													35	3	-1	0.142857
													35	3	1	0.1
													35	4	-1	0.333333
													35	4	1	0.142857
													35	5	-1	0.866667
													35	5	1	0.125
													35	6	-1	0.9375
													35	6	1	1
													35	7	-1	1
													35	7	1	0.333333
													35	8	-1	0.888889
													35	8	1	0.5

## Sheet: SupFig 3
subjectNr	Subject zscore log var	Subject zscore choice consistency	Subject zscore confidence
1	0.671944	0.0291995	0.754623
2	-0.938943	0.634694	-0.231927
3	1.54207	0.074948	0.183253
4	0.060396	-0.633991	0.537713
5	-1.32188	0.828453	0.727189
6	1.45148	-0.996481	-0.860579
7	0.0376303	-0.730596	-0.238425
8	-0.7869	0.62988	0.459219
9	0.0395402	0.0211262	2.12504
10	0.946223	1.00786	-1.48276
11	-0.528743	-1.46415	0.032639
12	-0.665438	0.583337	1.86224
13	1.1445	-1.61433	1.05862
14	0.659239	-0.974236	-1.36631
15	-0.308317	0.190468	0.179908
16	-0.967013	1.85742	0.424931
17	2.0232	-1.09085	0.892081
18	-1.02497	1.06313	-1.53022
19	-0.0268059	-0.852104	-0.170245
20	0.585907	-0.278738	0.138559
21	-0.70917	0.367441	-0.744766
22	-0.467294	0.0672591	-0.661713
23	0.034157	0.0710337	2.0167
24	-0.278722	-1.09655	0.0719996
25	-2.39055	2.28164	0.0925124
26	-1.79626	-0.164408	-0.384438
27	0.659521	-0.693934	-0.697267
28	0.725624	-0.563085	-0.767673
29	0.95438	-1.3102	0.533268
30	0.546062	1.27559	-1.51558
31	0.129149	1.48019	-1.43858

## Sheet: SupFig 4
Value Difference									Reaction Time									Total Value									Theta							k
subjectNr	vd.tile	correct	Empirical Confidence	Conf VN	Conf FN	Conf VH	Conf FH		subjectNr	RT.tile	correct	Empirical Confidence	Conf VN	Conf FN	Conf VH	Conf FH		subjectNr	TotalValue.tile	correct	Empirical Confidence	Conf VN	Conf FN	Conf VH	Conf FH		subjectNr	theta.tile.p	correct	Empirical Confidence	Conf VN	Conf VH		subjectNr	k.tile.p	correct	Empirical Confidence	Conf VN	Conf VH
1	1	0	0.720539	0.646552	0.657795	0.703316	0.655496		1	1	0	0.747186	0.768566	0.759685	0.707693	0.755402		1	1	0	0.47288	0.562871	0.628045	0.707766	0.628937		1	1	0	0.497449	0.576037	0.707204		1	1	0	0.471726	0.536533	0.707685
1	1	1	0.789222	0.745589	0.717878	0.704352	0.717489		1	1	1	0.800374	0.886706	0.807215	0.71439	0.797257		1	1	1	0.715113	0.72972	0.731039	0.708969	0.727891		1	1	1	0.495851	0.622747	0.706765		1	1	1	0.636499	0.614704	0.70363
1	2	0	0.645563	0.656387	0.684813	0.70259	0.680615		1	2	0	0.707792	0.687803	0.726856	0.705361	0.713985		1	2	0	0.696738	0.648382	0.662681	0.703747	0.659012		1	2	0	0.72381	0.688515	0.702664		1	2	0	0.588328	0.592768	0.702956
1	2	1	0.765368	0.748645	0.730164	0.706949	0.733726		1	2	1	0.744359	0.794389	0.756601	0.71204	0.760584		1	2	1	0.686469	0.730988	0.729239	0.709684	0.730006		1	2	1	0.655999	0.686277	0.70882		1	2	1	0.689995	0.698834	0.710341
1	3	0	0.533983	0.582513	0.632657	0.708979	0.63668		1	3	0	0.628968	0.620157	0.648716	0.701101	0.646136		1	3	0	0.672851	0.685027	0.703887	0.700979	0.699311		1	3	0	0.835859	0.712521	0.697458		1	3	0	0.795815	0.678876	0.691212
1	3	1	0.684456	0.734139	0.733363	0.710763	0.732704		1	3	1	0.737759	0.729494	0.722724	0.705785	0.726288		1	3	1	0.783009	0.771043	0.734765	0.711842	0.739268		1	3	1	0.766079	0.764905	0.70938		1	3	1	0.725147	0.769635	0.708989
1	4	0	0.599103	0.606752	0.63867	0.696307	0.638495		1	4	0	0.589884	0.55857	0.600707	0.702467	0.604454		1	4	0	0.794539	0.674705	0.670237	0.697978	0.670135		1	4	0	0.875722	0.681778	0.696754		1	4	0	0.808658	0.777551	0.710913
1	4	1	0.704507	0.720707	0.724114	0.710622	0.727581		1	4	1	0.696128	0.64287	0.67662	0.705101	0.676918		1	4	1	0.795725	0.739278	0.713562	0.704478	0.719618		1	4	1	0.866565	0.804624	0.707486		1	4	1	0.853788	0.836534	0.709634
2	1	0	0.51039	0.536803	0.544551	0.580953	0.539324		2	1	0	0.659091	0.646758	0.63223	0.606987	0.61637		2	1	0	0.496435	0.532259	0.539808	0.580761	0.534608		2	1	0	0.266285	0.435609	0.565207		2	1	0	0.250782	0.400301	0.555006
2	1	1	0.652264	0.602584	0.607869	0.604087	0.60679		2	1	1	0.693436	0.750579	0.719452	0.670031	0.723428		2	1	1	0.59697	0.64629	0.649954	0.631085	0.649974		2	1	1	0.316533	0.533295	0.618456		2	1	1	0.465774	0.505082	0.596221
2	2	0	0.516002	0.545927	0.547139	0.579126	0.548056		2	2	0	0.621122	0.535151	0.528104	0.559452	0.53099		2	2	0	0.51279	0.523783	0.530054	0.566719	0.52709		2	2	0	0.604377	0.580534	0.579996		2	2	0	0.542809	0.546702	0.565433
2	2	1	0.623796	0.672045	0.672182	0.642301	0.674487		2	2	1	0.710997	0.658616	0.65706	0.628278	0.659616		2	2	1	0.677105	0.653398	0.643813	0.628628	0.64651		2	2	1	0.60136	0.633454	0.627037		2	2	1	0.607819	0.606915	0.613025
2	3	0	0.458333	0.470816	0.489704	0.550684	0.479169		2	3	0	0.348639	0.43011	0.464631	0.551357	0.466721		2	3	0	0.412121	0.435736	0.460181	0.563043	0.457359		2	3	0	0.719817	0.586689	0.568473		2	3	0	0.669778	0.591037	0.580509
2	3	1	0.684576	0.636749	0.635172	0.621029	0.634045		2	3	1	0.622108	0.565598	0.592083	0.596457	0.590756		2	3	1	0.693096	0.641897	0.647691	0.629249	0.651896		2	3	1	0.734713	0.676178	0.630501		2	3	1	0.710055	0.70147	0.642122
2	4	0	0.462121	0.469826	0.484711	0.561207	0.48216		2	4	0	0.241834	0.387557	0.427086	0.553204	0.427547		2	4	1	0.830087	0.717692	0.684466	0.66077	0.680269		2	4	0	0.854329	0.619506	0.590085		2	4	0	0.780423	0.655145	0.603656
2	4	1	0.681326	0.682259	0.675062	0.65314	0.68132		2	4	1	0.558633	0.497037	0.535443	0.58583	0.534979		3	1	1	0.535321	0.641379	0.665397	0.65301	0.659792		2	4	1	0.850018	0.712414	0.644287		2	4	1	0.810674	0.751955	0.665844
3	1	0	0.639765	0.569519	0.589117	0.642642	0.597527		3	1	0	0.636965	0.7101	0.695729	0.65669	0.681007		3	2	0	0.551623	0.538221	0.583293	0.646309	0.588484		3	1	0	0.450693	0.526499	0.649877		3	1	0	0.364935	0.475715	0.651377
3	1	1	0.692018	0.679608	0.662221	0.652746	0.657422		3	1	1	0.804708	0.859243	0.766569	0.674303	0.760085		3	2	1	0.63648	0.673383	0.670508	0.660181	0.671675		3	1	1	0.362216	0.548119	0.658486		3	1	1	0.43981	0.555311	0.658314
3	2	0	0.590693	0.573105	0.603066	0.646793	0.593361		3	2	0	0.640909	0.604334	0.607691	0.644583	0.60711		3	3	0	0.656115	0.589799	0.589069	0.640018	0.588016		3	2	0	0.656325	0.623912	0.643125		3	2	0	0.590188	0.561342	0.640295
3	2	1	0.686905	0.66952	0.65405	0.655002	0.654374		3	2	1	0.697753	0.747966	0.710087	0.666366	0.709902		3	3	1	0.76251	0.73629	0.692503	0.661665	0.693509		3	2	1	0.564462	0.648131	0.662146		3	2	1	0.601918	0.66412	0.656192
3	3	0	0.558321	0.554149	0.581	0.645688	0.587455		3	3	0	0.624527	0.546671	0.566428	0.640992	0.569405		3	4	0	0.597895	0.599073	0.622165	0.64924	0.610657		3	3	0	0.728114	0.583411	0.632808		3	3	0	0.702699	0.611886	0.638976
3	3	1	0.657952	0.696702	0.688897	0.661835	0.690019		3	3	1	0.674579	0.649866	0.655059	0.654671	0.657955		3	4	1	0.769156	0.737131	0.717633	0.664412	0.720339		3	3	1	0.723747	0.732871	0.659998		3	3	1	0.731366	0.718625	0.658732
3	4	0	0.606893	0.584079	0.597572	0.642932	0.591871		3	4	0	0.49026	0.449777	0.531934	0.639397	0.536457		4	1	0	0.217051	0.436956	0.465865	0.592458	0.462803		3	4	0	0.875541	0.640227	0.642232		3	4	0	0.88992	0.696615	0.650198
3	4	1	0.681349	0.719095	0.700579	0.668454	0.706494		3	4	1	0.497835	0.532351	0.599276	0.648422	0.603375		4	1	1	0.468194	0.62568	0.648832	0.663656	0.642316		3	4	1	0.901684	0.779396	0.659676		3	4	1	0.892004	0.816481	0.66659
4	1	0	0.663149	0.634837	0.665076	0.67205	0.649616		4	1	0	0.919913	0.864951	0.890604	0.762881	0.842761		4	2	0	0.680392	0.591657	0.616951	0.638446	0.605765		4	1	0	0.312812	0.499237	0.624727		4	1	0	0.197932	0.485101	0.635376
4	1	1	0.649445	0.650708	0.654074	0.660711	0.654227		4	1	1	0.923656	1.01452	0.92725	0.80652	0.90275		4	2	1	0.790179	0.73448	0.736342	0.701147	0.736343		4	1	1	0.192718	0.511806	0.65009		4	1	1	0.280697	0.505786	0.634718
4	2	0	0.604023	0.584303	0.610729	0.652267	0.616402		4	2	0	0.813379	0.666209	0.694517	0.672395	0.676535		4	3	0	0.682849	0.627913	0.656288	0.657107	0.648414		4	2	0	0.70671	0.63316	0.676864		4	2	0	0.617587	0.549009	0.620046
4	2	1	0.695527	0.757332	0.730076	0.700404	0.730353		4	2	1	0.896926	0.829923	0.789253	0.735074	0.794258		4	3	1	0.761979	0.769325	0.73939	0.714494	0.74075		4	2	1	0.574935	0.641919	0.688384		4	2	1	0.659774	0.623049	0.667266
4	3	0	0.557504	0.572723	0.601359	0.638289	0.59304		4	3	0	0.517957	0.552377	0.585664	0.636134	0.586415		4	4	0	0.590754	0.655097	0.696615	0.714463	0.700179		4	3	0	0.86517	0.686766	0.673208		4	3	0	0.875271	0.715566	0.702763
4	3	1	0.820887	0.793694	0.756524	0.722674	0.754992		4	3	1	0.61927	0.596799	0.633243	0.651186	0.640503		4	4	1	0.909386	0.883158	0.782042	0.734054	0.792206		4	3	1	0.858185	0.745421	0.710195		4	3	1	0.868767	0.80583	0.742785
4	4	0	0.559622	0.549046	0.580005	0.614794	0.56743		4	4	0	0.345336	0.438419	0.458712	0.584553	0.467129		5	1	1	0.532777	0.621071	0.660571	0.669165	0.676656		4	4	0	0.998299	0.662185	0.625846		4	4	0	0.997715	0.713568	0.656397
4	4	1	0.754121	0.752805	0.754595	0.717189	0.757192		4	4	1	0.432612	0.485264	0.510791	0.594196	0.527458		5	2	0	0.560856	0.575939	0.596022	0.650288	0.612353		4	4	1	0.996652	0.916468	0.72814		4	4	1	0.998918	0.931466	0.73632
5	1	0	0.663223	0.637456	0.646747	0.673816	0.650624		5	1	0	0.679371	0.645505	0.694533	0.71039	0.689446		5	2	1	0.586806	0.67947	0.700276	0.696414	0.705103		5	1	0	0.609623	0.612279	0.697037		5	1	0	0.524143	0.564772	0.636198
5	1	1	0.633959	0.667261	0.656094	0.673676	0.665031		5	1	1	0.744829	0.765684	0.748359	0.725213	0.750129		5	3	0	0.650335	0.629839	0.654929	0.682619	0.6504		5	1	1	0.491847	0.61414	0.686962		5	1	1	0.535173	0.61514	0.672332
5	2	0	0.652443	0.62528	0.669721	0.693339	0.669527		5	2	0	0.613538	0.580317	0.581925	0.64118	0.596066		5	3	1	0.717821	0.755132	0.731933	0.720496	0.73562		5	2	0	0.703824	0.633181	0.663761		5	2	0	0.649784	0.633435	0.676699
5	2	1	0.717232	0.718664	0.714339	0.703377	0.720733		5	2	1	0.717824	0.681238	0.666246	0.678213	0.678669		5	4	0	0.732468	0.646848	0.678458	0.696329	0.676819		5	2	1	0.629444	0.709684	0.708555		5	2	1	0.66745	0.716119	0.70025
5	3	0	0.643349	0.60318	0.624042	0.669755	0.631406		5	3	0	0.611472	0.577609	0.550785	0.603107	0.570659		5	4	1	0.827183	0.749437	0.721099	0.703989	0.726642		5	3	0	0.720625	0.622433	0.639625		5	3	0	0.718615	0.636346	0.684864
5	3	1	0.738414	0.745634	0.73052	0.716014	0.732605		5	3	1	0.54347	0.591624	0.620729	0.64387	0.630575		6	1	0	0.411544	0.476343	0.441803	0.487771	0.457528		5	3	1	0.762412	0.757706	0.709665		5	3	1	0.760101	0.762962	0.718061
5	4	0	0.641775	0.572412	0.591531	0.640494	0.597189		5	4	1	0.443452	0.520084	0.567198	0.611233	0.591251		6	1	1	0.542063	0.603522	0.621631	0.597481	0.616403		5	4	0	0.766775	0.633671	0.609333		5	4	0	0.807514	0.673522	0.743736
5	4	1	0.747985	0.763051	0.743762	0.720404	0.749269		6	1	0	0.568362	0.549869	0.522998	0.542207	0.530389		6	2	0	0.627214	0.518701	0.511776	0.525708	0.509963		5	4	1	0.850883	0.769849	0.710484		5	4	1	0.873613	0.803522	0.72982
6	1	0	0.460227	0.526199	0.512002	0.529603	0.517726		6	1	1	0.7329	0.643859	0.667245	0.622234	0.659437		6	2	1	0.710456	0.616235	0.634982	0.608815	0.631708		6	1	0	0.213049	0.480403	0.486187		6	1	0	0.253463	0.476309	0.483586
6	1	1	0.534168	0.582241	0.598122	0.574811	0.58324		6	2	0	0.491265	0.494442	0.480989	0.51133	0.480449		6	3	0	0.412338	0.521569	0.470181	0.523245	0.484401		6	1	1	0.215909	0.595449	0.589968		6	1	1	0.246289	0.585264	0.589724
6	2	0	0.457927	0.488218	0.460833	0.497371	0.468225		6	2	1	0.47671	0.594344	0.607692	0.595302	0.600766		6	3	1	0.748918	0.599434	0.630213	0.601595	0.615477		6	2	0	0.544372	0.495866	0.502501		6	2	0	0.466667	0.499888	0.505426
6	2	1	0.550144	0.614985	0.623236	0.606171	0.613172		6	3	0	0.413179	0.432808	0.394148	0.453846	0.419156		6	4	0	0.517857	0.500055	0.481671	0.513437	0.489607		6	2	1	0.497763	0.597278	0.594589		6	2	1	0.491597	0.584049	0.585489
6	3	0	0.611712	0.475779	0.453625	0.498885	0.463262		6	3	1	0.713023	0.530264	0.563054	0.551096	0.561457		6	4	1	0.537157	0.601148	0.620264	0.5956	0.598326		6	3	0	0.703618	0.501399	0.52253		6	3	0	0.644805	0.495219	0.509481
6	3	1	0.646437	0.610491	0.632792	0.606335	0.627372		7	1	0	0.777791	0.65986	0.639979	0.608467	0.634062		7	1	0	0.259524	0.40765	0.450295	0.589878	0.44829		6	3	1	0.691249	0.595109	0.595435		6	3	1	0.693926	0.609972	0.606529
6	4	0	0.454185	0.485623	0.44064	0.48759	0.455917		7	1	1	0.735181	0.765007	0.725678	0.637102	0.729047		7	1	1	0.583333	0.581609	0.615544	0.613678	0.628344		6	4	0	0.814007	0.529915	0.538268		6	4	0	0.805736	0.529572	0.542139
6	4	1	0.595118	0.603782	0.629663	0.598878	0.629307		7	2	0	0.493998	0.460108	0.480304	0.586287	0.485032		7	2	0	0.39412	0.468702	0.492956	0.589252	0.486246		6	4	1	0.855906	0.633076	0.61851		6	4	1	0.879083	0.648374	0.622543
7	1	0	0.581385	0.565302	0.570482	0.600264	0.557957		7	2	1	0.499134	0.607551	0.615091	0.614194	0.615969		7	2	1	0.4614	0.641975	0.65135	0.625164	0.644657		7	1	0	0.271537	0.469976	0.605348		7	1	0	0.268615	0.400051	0.590019
7	1	1	0.55661	0.591387	0.606901	0.615027	0.595502		7	3	0	0.325216	0.424577	0.461767	0.587944	0.457837		7	3	0	0.575352	0.559943	0.562072	0.599081	0.554984		7	1	1	0.27423	0.522749	0.620665		7	1	1	0.410414	0.481176	0.606994
7	2	0	0.492743	0.494359	0.506572	0.595478	0.504236		7	3	1	0.591518	0.552312	0.586247	0.605362	0.584525		7	3	1	0.591141	0.657445	0.638712	0.621424	0.635609		7	2	0	0.654816	0.542566	0.591948		7	2	0	0.592385	0.491963	0.581871
7	2	1	0.70351	0.670953	0.657058	0.62403	0.658824		7	4	0	0.383959	0.383431	0.419506	0.58333	0.398896		7	4	0	0.71518	0.562818	0.560741	0.597948	0.555609		7	2	1	0.471501	0.598435	0.614693		7	2	1	0.466611	0.612501	0.619568
7	3	0	0.777814	0.615093	0.602464	0.600781	0.597174		7	4	1	0.395996	0.436417	0.517352	0.606138	0.496129		7	4	1	0.703612	0.68259	0.672452	0.625784	0.673729		7	3	0	0.678211	0.609224	0.581225		7	3	0	0.71149	0.637105	0.600856
7	3	1	0.701461	0.727664	0.698726	0.63069	0.706633		8	1	0	0.812937	0.707469	0.695696	0.679733	0.685277		8	1	0	0.542083	0.554685	0.55719	0.603651	0.567629		7	3	1	0.720509	0.713278	0.624284		7	3	1	0.733475	0.742094	0.62702
7	4	0	0.55795	0.48844	0.504545	0.589039	0.504967		8	1	1	0.826656	0.849677	0.833172	0.776711	0.817731		8	1	1	0.726629	0.732339	0.734431	0.708114	0.72553		7	4	0	0.943633	0.610643	0.598531		7	4	0	0.899567	0.678404	0.613627
7	4	1	0.602453	0.697231	0.6937	0.630509	0.695626		8	2	0	0.500541	0.535085	0.531362	0.594891	0.545367		8	2	0	0.585295	0.476426	0.465133	0.554528	0.489215		7	4	1	0.90645	0.763543	0.635034		7	4	1	0.912928	0.800076	0.642392
8	1	0	0.612133	0.614029	0.609578	0.64183	0.60879		8	2	1	0.691596	0.681847	0.685784	0.672962	0.68364		8	2	1	0.785173	0.720685	0.71484	0.696513	0.718609		8	1	0	0.237825	0.42686	0.567437		8	1	0	0.28473	0.418785	0.55116
8	1	1	0.64434	0.664872	0.680482	0.660855	0.674118		8	3	0	0.457638	0.440791	0.440361	0.535234	0.474659		8	4	0	0.192641	0.605052	0.568864	0.726902	0.589067		8	1	1	0.311637	0.544687	0.631951		8	1	1	0.31653	0.51513	0.615025
8	2	0	0.574342	0.456766	0.443637	0.532382	0.478897		8	3	1	0.62827	0.57824	0.601489	0.605042	0.600228		8	4	1	0.136364	0.691273	0.814058	0.735599	0.774868		8	2	0	0.75	0.542783	0.554032		8	2	0	0.735065	0.516265	0.544705
8	2	1	0.7142	0.6887	0.693371	0.68364	0.684708		8	4	0	0.352125	0.358729	0.363182	0.506583	0.399931		9	1	0	0.410173	0.590299	0.662221	0.841828	0.696764		8	2	1	0.658531	0.695025	0.675475		8	2	1	0.674242	0.665653	0.654911
8	3	0	0.36342	0.479834	0.503667	0.597238	0.516869		8	4	1	0.317718	0.443002	0.535124	0.608225	0.53478		9	1	1	0.763915	0.760002	0.798744	0.82889	0.816863		8	3	0	0.817911	0.604855	0.596943		8	3	0	0.791589	0.595093	0.591852
8	3	1	0.749639	0.782541	0.77783	0.736617	0.766133		9	1	0	0.816897	0.815231	0.857216	0.820393	0.841502		9	2	0	0.645292	0.672978	0.71957	0.830836	0.736813		8	3	1	0.828704	0.773701	0.717358		8	3	1	0.81687	0.810361	0.745347
8	4	0	0.47851	0.465719	0.462843	0.547742	0.486661		9	1	1	0.941816	0.987204	0.917851	0.820855	0.906128		9	2	1	0.591558	0.691403	0.781421	0.826004	0.787828		8	4	0	0.921672	0.715305	0.682928		8	4	0	0.907888	0.74327	0.700253
8	4	1	0.788251	0.804673	0.799045	0.757031	0.790984		9	2	0	0.661436	0.717239	0.754297	0.834581	0.764041		9	3	0	0.707071	0.734928	0.796391	0.831734	0.790484		8	4	1	0.938379	0.839302	0.77596		8	4	1	0.933354	0.854123	0.784242
9	1	0	0.737013	0.764078	0.80795	0.826016	0.800491		9	2	1	0.88842	0.85786	0.856135	0.829879	0.864402		9	3	1	0.824269	0.799163	0.801235	0.826303	0.80947		9	1	0	0.619048	0.705853	0.821766		9	1	0	0.623568	0.657048	0.836838
9	1	1	0.868236	0.869121	0.865845	0.823067	0.858425		9	3	0	0.785714	0.689585	0.727745	0.837255	0.74503		9	4	0	0.841595	0.757884	0.778856	0.832445	0.780611		9	1	1	0.565115	0.702746	0.820858		9	1	1	0.566986	0.673052	0.825508
9	2	0	0.89899	0.770155	0.755711	0.828668	0.760746		9	3	1	0.781244	0.768985	0.785347	0.82859	0.798105		9	4	1	0.931782	0.942462	0.891789	0.824349	0.886711		9	2	0	0.839494	0.728561	0.840492		9	2	0	0.822588	0.723433	0.834683
9	2	1	0.875812	0.908059	0.85302	0.824151	0.84473		9	4	0	0.756993	0.66729	0.677346	0.841295	0.698822		10	1	0	0.233631	0.320748	0.34626	0.48655	0.361442		9	2	1	0.828863	0.839375	0.826472		9	2	1	0.840466	0.800928	0.827384
9	3	0	0.768218	0.712829	0.75086	0.835654	0.755497		9	4	1	0.617133	0.670692	0.761862	0.826384	0.768296		10	1	1	0.430065	0.492974	0.519925	0.520746	0.520266		9	3	0	0.848124	0.729787	0.838845		9	3	0	0.862849	0.796487	0.825213
9	3	1	0.845079	0.850903	0.836531	0.825926	0.842391		10	1	1	0.656656	0.876421	0.800421	0.593727	0.761317		10	2	0	0.412149	0.343699	0.339308	0.462641	0.352389		9	3	1	0.913019	0.890748	0.828053		9	3	1	0.914675	0.902842	0.827488
9	4	0	0.717729	0.67499	0.720809	0.83912	0.74625		10	2	0	0.627165	0.617542	0.581752	0.500254	0.566501		10	2	1	0.560215	0.562071	0.552951	0.513705	0.544682		9	4	0	0.972222	0.810435	0.835439		9	4	0	0.978626	0.887024	0.822813
9	4	1	0.823458	0.869276	0.863237	0.827371	0.869822		10	2	1	0.701643	0.747431	0.689111	0.545818	0.66545		10	3	0	0.555411	0.380429	0.383306	0.459452	0.38777		9	4	1	0.980952	0.967338	0.824411		9	4	1	0.974567	1.00144	0.821868
10	1	0	0.440476	0.391456	0.392588	0.483384	0.402816		10	3	0	0.630411	0.47064	0.451966	0.469496	0.450616		10	3	1	0.667508	0.623845	0.593166	0.522155	0.583594		10	1	0	0.13438	0.264697	0.48002		10	1	0	0.126551	0.249244	0.48594
10	1	1	0.506293	0.507893	0.515839	0.504864	0.50655		10	3	1	0.626361	0.630745	0.604583	0.524699	0.596455		10	4	0	0.429654	0.483666	0.498889	0.526578	0.485057		10	1	1	0.114954	0.330747	0.514825		10	1	1	0.170205	0.323871	0.508121
10	2	0	0.279994	0.288381	0.304098	0.468827	0.324778		10	4	0	0.31049	0.287376	0.301773	0.466628	0.319134		10	4	1	0.665043	0.640699	0.592868	0.527911	0.577617		10	2	0	0.57497	0.410394	0.468098		10	2	0	0.498995	0.337568	0.447469
10	2	1	0.551282	0.537991	0.522818	0.506449	0.51801		10	4	1	0.435365	0.428605	0.46352	0.502863	0.467973		11	1	0	0.546717	0.57384	0.620155	0.612873	0.60945		10	2	1	0.466126	0.498942	0.512549		10	2	1	0.499599	0.478879	0.50321
10	3	0	0.434565	0.362777	0.362764	0.464491	0.370155		11	1	0	0.60018	0.660111	0.649729	0.633587	0.647666		11	1	1	0.618506	0.64418	0.648425	0.645927	0.653799		10	3	0	0.64363	0.435065	0.458637		10	3	0	0.618687	0.463185	0.481735
10	3	1	0.568151	0.587861	0.580429	0.525504	0.576701		11	1	1	0.704473	0.769726	0.676977	0.675184	0.697328		11	2	0	0.645563	0.533153	0.602324	0.625396	0.597021		10	3	1	0.642693	0.628909	0.52509		10	3	1	0.65093	0.59856	0.516397
10	4	0	0.379028	0.342519	0.345616	0.468105	0.35496		11	2	0	0.57315	0.561264	0.615651	0.611491	0.611289		11	2	1	0.690957	0.767537	0.672458	0.6681	0.693322		10	4	0	0.867965	0.508099	0.44184		10	4	0	0.707431	0.581061	0.480782
10	4	1	0.531746	0.565196	0.572396	0.533123	0.568245		11	2	1	0.62494	0.643863	0.643252	0.639901	0.651606		11	3	0	0.647835	0.64079	0.639924	0.636033	0.6369		10	4	1	0.768284	0.665622	0.522071		10	4	1	0.736249	0.738998	0.543517
11	1	0	0.585034	0.592278	0.627768	0.61559	0.620571		11	3	0	0.623593	0.513966	0.593198	0.60678	0.573509		11	3	1	0.816509	0.742963	0.660014	0.662849	0.679752		11	1	0	0.391212	0.521748	0.616742		11	1	0	0.577273	0.497542	0.607312
11	1	1	0.782913	0.684151	0.646183	0.641438	0.656449		11	3	1	0.690794	0.596686	0.629672	0.630674	0.625763		11	4	0	0.742008	0.635275	0.631684	0.636093	0.638008		11	1	1	0.33401	0.536809	0.636853		11	1	1	0.595083	0.543176	0.630106
11	2	0	0.526953	0.582821	0.623686	0.617546	0.613347		11	4	0	0.606494	0.469031	0.571747	0.611509	0.56667		11	4	1	0.625	0.717934	0.666778	0.693514	0.688015		11	2	0	0.65636	0.579112	0.621154		11	2	0	0.591558	0.561685	0.613196
11	2	1	0.649431	0.664484	0.651851	0.651327	0.656385		11	4	1	0.598605	0.504403	0.611955	0.625192	0.611668		12	1	0	0.998918	0.911933	0.905762	0.941198	0.898916		11	2	1	0.592105	0.62592	0.650465		11	2	1	0.660552	0.640571	0.641876
11	3	0	0.626722	0.582333	0.620329	0.632455	0.620818		12	1	0	0.967316	0.984054	0.982375	0.952191	0.986915		12	1	1	0.954816	0.922908	0.937027	0.951402	0.947944		11	3	0	0.710281	0.647682	0.620624		11	3	0	0.649408	0.641868	0.629641
11	3	1	0.597967	0.660243	0.65047	0.659508	0.667287		12	1	1	0.998106	1.02872	1.0018	0.962805	1.00477		12	2	0	0.908329	0.912495	0.918764	0.945657	0.92128		11	3	1	0.73961	0.709226	0.659711		11	3	1	0.694341	0.714392	0.659274
11	4	0	0.671337	0.585422	0.615197	0.619304	0.609108		12	2	0	0.998918	0.934561	0.929233	0.945459	0.934683		12	2	1	0.962282	0.950454	0.954274	0.949865	0.953509		11	4	0	0.871934	0.674511	0.624067		11	4	0	0.56044	0.678903	0.634332
11	4	1	0.703808	0.73424	0.668572	0.663214	0.682819		12	2	1	0.961918	0.981519	0.977445	0.954066	0.976211		12	3	0	0.969697	0.909951	0.906077	0.949532	0.909883		11	4	1	0.843965	0.771898	0.66197		11	4	1	0.733045	0.803338	0.679081
12	1	0	0.932843	0.934301	0.932595	0.946057	0.933729		12	3	0	0.939076	0.909026	0.913886	0.94723	0.915772		12	3	1	0.959168	0.982233	0.971961	0.955439	0.97468		12	1	0	0.799278	0.890843	0.945553		12	1	0	0.83372	0.879316	0.942155
12	1	1	0.969336	0.952638	0.951181	0.945853	0.949607		12	3	1	0.949443	0.942153	0.950543	0.946224	0.949738		12	4	0	0.949753	0.922849	0.926674	0.941836	0.928119		12	1	1	0.822511	0.924209	0.950328		12	1	1	0.884719	0.910922	0.948656
12	2	0	0.912338	0.901158	0.90663	0.946351	0.9097		12	4	0	0.847312	0.877391	0.888319	0.940497	0.888276		12	4	1	0.956061	0.971728	0.980615	0.939586	0.976904		12	2	0	0.998918	0.906102	0.939718		12	2	0	0.92316	0.914379	0.941256
12	2	1	0.933899	0.948772	0.95465	0.952079	0.951816		12	4	1	0.936388	0.909034	0.922199	0.945393	0.926095		13	1	0	0.788391	0.740168	0.753934	0.789398	0.756314		12	2	1	0.997314	0.937859	0.947128		12	2	1	0.951373	0.937483	0.94605
12	3	0	0.965584	0.909196	0.919549	0.953124	0.927499		13	1	0	0.869511	0.84679	0.834423	0.80362	0.819729		13	1	1	0.813047	0.828099	0.81835	0.802735	0.818483		12	3	0	0.998918	0.937071	0.950058		12	3	0	0.998918	0.926612	0.948741
12	3	1	0.958022	0.967711	0.959496	0.950965	0.966239		13	1	1	0.814626	0.93315	0.883605	0.815652	0.88038		13	2	0	0.760462	0.711577	0.722159	0.795501	0.740442		12	3	1	0.998918	0.967357	0.948613		12	3	1	0.997186	0.977263	0.949195
12	4	0	0.910579	0.8837	0.894786	0.93866	0.895517		13	2	0	0.767045	0.774372	0.776284	0.791053	0.77466		13	2	1	0.801151	0.844624	0.834919	0.813926	0.832016		12	4	0	0.998918	0.945068	0.948969		12	4	0	0.998918	0.965516	0.953067
12	4	1	0.978196	0.978587	0.977369	0.955767	0.977187		13	2	1	0.865363	0.884997	0.84694	0.806013	0.844502		13	3	0	0.880952	0.671744	0.704356	0.799872	0.702265		12	4	1	0.998918	1.01501	0.960233		12	4	1	0.998918	1.0197	0.961737
13	1	0	0.68842	0.763999	0.768725	0.791185	0.772676		13	3	0	0.847785	0.724923	0.733236	0.788065	0.746153		13	3	1	0.754174	0.793684	0.786567	0.807642	0.807734		13	1	0	0.642181	0.673269	0.789836		13	1	0	0.631571	0.667096	0.787669
13	1	1	0.791792	0.811444	0.803967	0.802353	0.804562		13	3	1	0.802892	0.804317	0.805255	0.803647	0.809548		13	4	1	0.811905	0.815553	0.810494	0.805563	0.816929		13	1	1	0.590701	0.724334	0.806122		13	1	1	0.617038	0.718946	0.803675
13	2	0	0.807851	0.751024	0.769258	0.786992	0.762568		13	4	0	0.674409	0.663184	0.705428	0.786086	0.712683		14	1	0	0.648268	0.656423	0.690809	0.711372	0.699422		13	2	0	0.822047	0.738924	0.788548		13	2	0	0.825912	0.721264	0.790435
13	2	1	0.809604	0.808155	0.802287	0.802924	0.80568		13	4	1	0.718157	0.715692	0.758712	0.799159	0.763221		14	1	1	0.647389	0.734164	0.747501	0.741855	0.749342		13	2	1	0.802296	0.806497	0.800954		13	2	1	0.822859	0.796502	0.799598
13	3	0	0.769481	0.708147	0.722528	0.790878	0.739051		14	1	0	0.728535	0.723218	0.733496	0.742738	0.726851		14	2	0	0.664348	0.633609	0.671619	0.701202	0.684803		13	3	0	0.869821	0.785307	0.793863		13	3	0	0.839421	0.773453	0.790037
13	3	1	0.817807	0.825912	0.819305	0.804541	0.819042		14	1	1	0.812465	0.857021	0.800316	0.761469	0.791621		14	2	1	0.722078	0.752612	0.752283	0.734399	0.749916		13	3	1	0.848421	0.876719	0.807505		13	3	1	0.845927	0.876954	0.806775
13	4	0	0.852659	0.720347	0.736604	0.792317	0.741382		14	2	0	0.700244	0.649837	0.674403	0.698197	0.685543		14	3	0	0.648674	0.683451	0.703833	0.725376	0.703646		13	4	0	0.941288	0.806648	0.791988		13	4	0	0.920274	0.82699	0.795138
13	4	1	0.810142	0.85283	0.838251	0.807949	0.839131		14	2	1	0.706653	0.736199	0.741961	0.734879	0.743428		14	3	1	0.78638	0.811943	0.774244	0.750544	0.766441		13	4	1	0.941394	0.878403	0.804575		13	4	1	0.921943	0.901197	0.808651
14	1	0	0.728398	0.693622	0.697411	0.715931	0.705501		14	3	0	0.673455	0.622466	0.642842	0.689276	0.663157		14	4	0	0.801299	0.70332	0.697591	0.713108	0.701261		14	1	0	0.625541	0.644136	0.721563		14	1	0	0.566604	0.625031	0.703263
14	1	1	0.744532	0.745873	0.726738	0.729528	0.730544		14	3	1	0.700708	0.684508	0.713015	0.709645	0.719957		14	4	1	0.828128	0.821739	0.778693	0.746904	0.779912		14	1	1	0.503848	0.703118	0.751314		14	1	1	0.548256	0.69721	0.737125
14	2	0	0.691103	0.67282	0.696862	0.718124	0.699426		15	1	0	0.662879	0.698403	0.645252	0.523785	0.612943		15	1	0	0.44342	0.410575	0.429769	0.52295	0.413726		14	2	0	0.709256	0.659558	0.712636		14	2	0	0.687848	0.66146	0.71452
14	2	1	0.766893	0.797502	0.770568	0.748424	0.762156		15	1	1	0.883185	0.949956	0.770749	0.511739	0.746159		15	1	1	0.669821	0.678534	0.625101	0.513423	0.615178		14	2	1	0.660579	0.735302	0.741325		14	2	1	0.686093	0.736599	0.735407
14	3	0	0.699735	0.64233	0.673771	0.696932	0.679905		15	2	0	0.529453	0.514979	0.520617	0.521143	0.510769		15	2	0	0.482066	0.464305	0.494466	0.525857	0.472087		14	3	0	0.778355	0.710954	0.703834		14	3	0	0.766234	0.70236	0.717449
14	3	1	0.705382	0.749688	0.761186	0.737138	0.757993		15	2	1	0.783063	0.745086	0.648344	0.517254	0.641261		15	2	1	0.535376	0.621484	0.599867	0.514672	0.59746		14	3	1	0.779679	0.790446	0.743263		14	3	1	0.766098	0.7868	0.742588
14	4	0	0.689727	0.65475	0.680598	0.711401	0.691996		15	3	0	0.555736	0.407388	0.405529	0.526629	0.387744		15	3	0	0.549062	0.394805	0.400132	0.527532	0.384353		14	4	0	0.832054	0.700788	0.688479		14	4	0	0.910256	0.720485	0.71198
14	4	1	0.789322	0.83007	0.790535	0.755705	0.789886		15	3	1	0.444244	0.545003	0.58396	0.513798	0.594314		15	3	1	0.420455	0.511788	0.534636	0.521459	0.541673		14	4	1	0.882296	0.841449	0.743114		14	4	1	0.919192	0.868933	0.754347
15	1	0	0.461199	0.400016	0.425947	0.522563	0.409355		15	4	0	0.239313	0.213789	0.300805	0.525529	0.287994		15	4	0	0.239177	0.257413	0.330079	0.522958	0.322789		15	1	0	0.141963	0.289747	0.521547		15	1	0	0.128275	0.212848	0.523605
15	1	1	0.682261	0.632652	0.579173	0.518872	0.566168		15	4	1	0.366743	0.383241	0.455204	0.520522	0.459502		15	4	1	0.566481	0.559278	0.568509	0.517381	0.573686		15	1	1	0.0898905	0.358978	0.51334		15	1	1	0.115182	0.325766	0.511671
15	2	0	0.390776	0.414652	0.444832	0.520705	0.437494		16	1	0	0.545455	0.717537	0.719074	0.684572	0.698374		16	1	0	0.258658	0.515155	0.551923	0.620731	0.558973		15	2	0	0.37019	0.329253	0.528471		15	2	0	0.296138	0.381361	0.524632
15	2	1	0.54615	0.567455	0.561494	0.518347	0.553367		16	1	1	0.752123	0.801038	0.756903	0.709851	0.760604		16	1	1	0.412518	0.536468	0.601935	0.640922	0.58805		15	2	1	0.300128	0.446149	0.511672		15	2	1	0.367605	0.463178	0.51814
15	3	0	0.375433	0.329305	0.375834	0.528547	0.36388		16	2	0	0.588941	0.602103	0.62713	0.632778	0.62483		16	2	0	0.494859	0.554165	0.582689	0.617926	0.57457		15	3	0	0.710206	0.495145	0.521622		15	3	0	0.666048	0.454192	0.520745
15	3	1	0.515404	0.618777	0.608107	0.511375	0.610019		16	2	1	0.717357	0.729742	0.716157	0.679471	0.720768		16	2	1	0.589381	0.657606	0.675229	0.67237	0.681468		15	3	1	0.678072	0.643088	0.522747		15	3	1	0.701126	0.672826	0.521783
15	4	0	0.512523	0.412635	0.423413	0.529606	0.397626		16	3	0	0.624399	0.58285	0.599054	0.611386	0.601552		16	3	0	0.609443	0.574788	0.588164	0.615864	0.585326		15	4	0	0.930087	0.623322	0.528918		15	4	0	0.922799	0.634348	0.530948
15	4	1	0.537067	0.581091	0.583256	0.518869	0.591121		16	3	1	0.659748	0.649895	0.655401	0.647557	0.657154		16	3	1	0.696625	0.690606	0.68324	0.667775	0.685012		15	4	1	0.944656	0.8296	0.516091		15	4	1	0.944044	0.863263	0.513742
16	1	0	0.667499	0.609145	0.611823	0.618828	0.610408		16	4	0	0.533151	0.521396	0.535891	0.606755	0.528034		16	4	0	0.671614	0.583434	0.594708	0.621392	0.589504		16	1	0	0.483983	0.546254	0.62756		16	1	0	0.463545	0.514959	0.609777
16	1	1	0.624665	0.657387	0.67036	0.664352	0.658007		16	4	1	0.592603	0.552801	0.587039	0.640074	0.586441		16	4	1	0.789134	0.750432	0.713842	0.684034	0.720344		16	1	1	0.413082	0.535391	0.652537		16	1	1	0.511806	0.539421	0.642797
16	2	0	0.596561	0.573455	0.594406	0.63664	0.590124		17	1	0	0.675325	0.690148	0.719033	0.69057	0.707444		17	1	0	0.582251	0.651507	0.581627	0.665949	0.611408		16	2	0	0.639688	0.561113	0.601506		16	2	0	0.628533	0.57575	0.612871
16	2	1	0.677255	0.674215	0.665193	0.658815	0.667587		17	1	1	0.672961	0.697371	0.723446	0.688463	0.717509		17	1	1	0.65368	0.669566	0.6657	0.670296	0.669148		16	2	1	0.636444	0.651218	0.658869		16	2	1	0.649892	0.646597	0.647921
16	3	0	0.588745	0.564677	0.588685	0.62068	0.58546		17	2	0	0.667749	0.663681	0.64694	0.659408	0.656997		17	2	0	0.605114	0.649412	0.609937	0.65184	0.618014		16	3	0	0.700216	0.623327	0.615644		16	3	0	0.673993	0.622655	0.630254
16	3	1	0.733013	0.717108	0.700881	0.671943	0.706366		17	2	1	0.702888	0.682403	0.691284	0.678657	0.695989		17	2	1	0.648927	0.676353	0.675851	0.676225	0.685744		16	3	1	0.713108	0.723635	0.67846		16	3	1	0.701531	0.722961	0.674483
16	4	0	0.474954	0.533612	0.554038	0.599925	0.549114		17	3	0	0.656025	0.6616	0.634923	0.660631	0.634823		17	3	0	0.662969	0.669439	0.642299	0.666926	0.648738		16	4	0	0.7454	0.645203	0.610849		16	4	0	0.683983	0.789539	0.665132
16	4	1	0.701955	0.71195	0.703649	0.686898	0.714161		17	3	1	0.676145	0.673377	0.674043	0.670905	0.676571		17	3	1	0.672037	0.678171	0.686032	0.677225	0.686561		16	4	1	0.815169	0.756383	0.679788		16	4	1	0.792505	0.777761	0.696817
17	1	0	0.641775	0.662331	0.631609	0.662338	0.635977		17	4	0	0.627622	0.654367	0.598642	0.653414	0.611178		17	4	0	0.682684	0.664294	0.633608	0.656748	0.632837		17	1	0	0.629076	0.656653	0.656075		17	1	0	0.62491	0.653913	0.652648
17	1	1	0.681064	0.67655	0.671327	0.671103	0.676482		17	4	1	0.671774	0.657669	0.640653	0.671264	0.6503		17	4	1	0.735351	0.683014	0.688812	0.681912	0.689905		17	1	1	0.632784	0.658514	0.669727		17	1	1	0.664801	0.656845	0.671663
17	2	0	0.646585	0.662246	0.630975	0.663469	0.634403		18	1	0	0.744048	0.805354	0.822882	0.734564	0.802767		18	1	0	0.525253	0.622122	0.642618	0.707556	0.619563		17	2	0	0.640693	0.658122	0.658776		17	2	0	0.637266	0.658145	0.66097
17	2	1	0.68575	0.678662	0.684067	0.67737	0.686388		18	1	1	0.810114	0.920971	0.865823	0.730478	0.861024		18	1	1	0.728257	0.731637	0.726539	0.717949	0.72253		17	2	1	0.66864	0.66991	0.672125		17	2	1	0.660842	0.673444	0.671866
17	3	0	0.637807	0.65853	0.625225	0.657856	0.63567		18	2	0	0.755952	0.745712	0.760342	0.727413	0.753045		18	2	0	0.695549	0.651304	0.666818	0.710258	0.651326		17	3	0	0.703734	0.683119	0.676873		17	3	0	0.688745	0.667056	0.659642
17	3	1	0.675261	0.67317	0.682762	0.679859	0.684521		18	2	1	0.87371	0.836109	0.796262	0.729049	0.797459		18	2	1	0.65654	0.680005	0.694615	0.708845	0.695183		17	3	1	0.687199	0.684735	0.680523		17	3	1	0.704082	0.681548	0.677399
17	4	0	0.666396	0.666308	0.626128	0.656559	0.632501		18	3	0	0.698124	0.681523	0.698413	0.713934	0.689621		18	3	0	0.691238	0.67803	0.691769	0.715455	0.67671		17	4	0	0.69697	0.670538	0.66625		17	4	0	0.675325	0.690148	0.69057
17	4	1	0.680736	0.685002	0.696491	0.682006	0.696952		18	3	1	0.73839	0.729721	0.744088	0.714199	0.744962		18	3	1	0.749603	0.74573	0.751542	0.723892	0.758037		17	4	1	0.716644	0.693719	0.685512		17	4	1	0.68875	0.697408	0.688332
18	1	0	0.68323	0.663952	0.677216	0.712705	0.664625		18	4	0	0.627559	0.61169	0.625708	0.708031	0.615985		18	4	0	0.690012	0.674694	0.688718	0.721265	0.70055		18	1	0	0.494464	0.632523	0.720192		18	1	0	0.471295	0.593583	0.712369
18	1	1	0.760823	0.753759	0.754765	0.722748	0.757326		18	4	1	0.642125	0.642418	0.666676	0.712174	0.678074		18	4	1	0.874527	0.858099	0.81357	0.723996	0.833232		18	1	1	0.504484	0.6427	0.72869		18	1	1	0.548587	0.617359	0.718825
18	2	0	0.657071	0.653568	0.670312	0.715657	0.663987		19	1	0	0.370491	0.573615	0.64954	0.498485	0.627606		19	1	0	0.179654	0.23907	0.272399	0.501441	0.26205		18	2	0	0.706169	0.6751	0.71697		18	2	0	0.682419	0.641939	0.707795
18	2	1	0.720215	0.704056	0.708335	0.715919	0.708588		19	1	1	0.746332	0.826605	0.6926	0.51377	0.69333		19	1	1	0.459436	0.464961	0.485089	0.503796	0.493811		18	2	1	0.628444	0.682823	0.719033		18	2	1	0.667355	0.668129	0.709573
18	3	0	0.713564	0.673196	0.685318	0.715535	0.673042		19	2	0	0.402056	0.480141	0.543549	0.494255	0.528408		19	2	0	0.410629	0.398291	0.438396	0.498119	0.43005		18	3	0	0.823516	0.683365	0.709323		18	3	0	0.798031	0.71595	0.724427
18	3	1	0.769481	0.774389	0.757486	0.720237	0.764629		19	2	1	0.747098	0.716091	0.628648	0.509626	0.628696		19	2	1	0.405664	0.414535	0.456976	0.503848	0.45921		18	3	1	0.773851	0.733163	0.718094		18	3	1	0.736216	0.772479	0.729207
18	4	0	0.608142	0.661548	0.681697	0.714389	0.671873		19	3	0	0.489935	0.377739	0.409324	0.505736	0.398651		19	3	0	0.422619	0.290909	0.307175	0.49953	0.290694		18	4	0	0.885417	0.700998	0.698271		18	4	0	0.873377	0.786231	0.705687
18	4	1	0.749498	0.765712	0.757478	0.719752	0.763419		19	3	1	0.561095	0.525979	0.516229	0.503577	0.530754		19	3	1	0.573402	0.505153	0.493139	0.502673	0.497423		18	4	1	0.925674	0.860756	0.716968		18	4	1	0.92762	0.86848	0.721019
19	1	0	0.355977	0.383581	0.435091	0.499152	0.430587		19	4	0	0.285647	0.270635	0.288755	0.49333	0.282627		19	4	0	0.310065	0.38784	0.429297	0.493579	0.417941		19	1	0	0.256656	0.345392	0.501413		19	1	0	0.211357	0.288408	0.493827
19	1	1	0.5583	0.505796	0.493005	0.504528	0.494942		19	4	1	0.37307	0.38039	0.438361	0.504926	0.449576		19	4	1	0.606165	0.620899	0.577854	0.509909	0.589311		19	1	1	0.161616	0.33446	0.50563		19	1	1	0.182675	0.342006	0.504256
19	2	0	0.367244	0.390491	0.430279	0.499075	0.416885		20	1	0	0.711194	0.822074	0.737432	0.626774	0.703085		20	2	0	0.428919	0.448666	0.534944	0.625368	0.528187		19	2	0	0.471166	0.393609	0.49341		19	2	0	0.402733	0.381559	0.505879
19	2	1	0.50974	0.497727	0.500477	0.507666	0.513037		20	1	1	0.805028	0.952994	0.834031	0.627946	0.824287		20	2	1	0.586197	0.606858	0.614238	0.627554	0.617576		19	2	1	0.406469	0.43654	0.508368		19	2	1	0.431277	0.434568	0.506138
19	3	0	0.47132	0.34484	0.343273	0.493713	0.329914		20	2	0	0.871573	0.723569	0.717454	0.622642	0.715788		20	3	0	0.672286	0.618675	0.611269	0.624247	0.603823		19	3	0	0.689394	0.417052	0.488042		19	3	0	0.534361	0.44509	0.502307
19	3	1	0.525815	0.550592	0.540362	0.507511	0.545166		20	2	1	0.853626	0.880914	0.720991	0.630916	0.722188		20	3	1	0.747105	0.748679	0.694328	0.624344	0.698045		19	3	1	0.586551	0.564721	0.505944		19	3	1	0.616308	0.543993	0.503647
19	4	0	0.355195	0.289249	0.305374	0.490035	0.289615		20	3	0	0.612795	0.570611	0.616152	0.624183	0.613983		20	4	0	0.747835	0.700708	0.673664	0.62002	0.681247		19	4	1	0.784307	0.695764	0.506896		19	4	0	0.676948	0.538345	0.484895
19	4	1	0.573434	0.597662	0.567828	0.506443	0.580666		20	3	1	0.70653	0.68881	0.681359	0.624225	0.688947		20	4	1	0.979437	0.737862	0.680874	0.637184	0.760402		20	1	0	0.325628	0.44852	0.623354		19	4	1	0.809163	0.766023	0.511565
20	1	0	0.546402	0.608266	0.60853	0.625938	0.59379		20	4	0	0.416386	0.410522	0.4818	0.624527	0.479467		21	1	0	0.524531	0.526703	0.552978	0.622643	0.527412		20	1	1	0.228355	0.453749	0.626045		20	1	0	0.276732	0.396717	0.626024
20	1	1	0.592043	0.619413	0.639375	0.624704	0.638359		20	4	1	0.533387	0.508072	0.552263	0.625447	0.560229		21	1	1	0.471591	0.653562	0.67831	0.657071	0.679704		20	2	0	0.61039	0.513026	0.631232		20	1	1	0.319964	0.44371	0.624937
20	2	0	0.588023	0.549633	0.5941	0.627696	0.593147		21	1	0	0.917749	0.85724	0.787776	0.672367	0.792499		21	2	0	0.545657	0.606816	0.621881	0.64799	0.609886		20	2	1	0.568272	0.594417	0.627933		20	2	0	0.532395	0.481668	0.621698
20	2	1	0.691411	0.687744	0.655431	0.626857	0.650085		21	1	1	0.816234	0.972834	0.829197	0.67585	0.849361		21	2	1	0.56519	0.663459	0.671398	0.662155	0.675303		20	3	0	0.708481	0.604702	0.628089		20	2	1	0.586875	0.540277	0.624692
20	3	0	0.553285	0.522269	0.565848	0.62198	0.564897		21	2	0	0.666991	0.7242	0.706734	0.657748	0.695904		21	3	0	0.596861	0.560419	0.583273	0.638678	0.575268		20	3	1	0.730894	0.660018	0.626041		20	3	0	0.697757	0.616358	0.633476
20	3	1	0.645342	0.652392	0.643273	0.62939	0.656117		21	2	1	0.805195	0.811989	0.749839	0.675007	0.764711		21	3	1	0.70827	0.682286	0.668067	0.657983	0.676824		20	4	0	0.95683	0.76855	0.613552		20	3	1	0.72286	0.697035	0.625954
20	4	0	0.529582	0.513668	0.550192	0.621501	0.533664		21	3	0	0.580231	0.597261	0.616191	0.643884	0.602386		21	4	0	0.705473	0.60671	0.615693	0.63812	0.607846		20	4	1	0.87478	0.849732	0.624946		20	4	0	0.940386	0.792644	0.617219
20	4	1	0.733311	0.740084	0.669616	0.622651	0.67912		21	3	1	0.708907	0.722107	0.703792	0.669347	0.715994		21	4	1	0.770722	0.70747	0.680513	0.661819	0.691166		21	1	0	0.352706	0.564591	0.644468		20	4	1	0.910669	0.92759	0.628817
21	1	0	0.589767	0.593179	0.613462	0.643673	0.605446		21	4	0	0.611607	0.533108	0.56061	0.632012	0.552271		22	1	1	0.666667	0.51888	0.493155	0.532629	0.491238		21	1	1	0.299685	0.573172	0.653548		21	1	0	0.3269	0.532778	0.640632
21	1	1	0.662067	0.647964	0.650595	0.647294	0.650973		21	4	1	0.595294	0.603039	0.624773	0.650437	0.626363		22	2	0	0.501283	0.50002	0.496035	0.559878	0.49367		21	2	0	0.720418	0.588424	0.638499		21	1	1	0.339556	0.554116	0.648348
21	2	0	0.664286	0.590691	0.603538	0.636912	0.594164		22	1	0	0.581169	0.675609	0.641148	0.581411	0.630395		22	2	1	0.455391	0.571925	0.590239	0.586978	0.596627		21	2	1	0.606983	0.663554	0.662867		21	2	0	0.694805	0.555716	0.638404
21	2	1	0.63199	0.684505	0.687647	0.663169	0.691431		22	1	1	0.686147	0.7514	0.701381	0.603008	0.710464		22	3	0	0.57224	0.506116	0.489216	0.545148	0.489415		21	3	0	0.747772	0.606411	0.638518		21	2	1	0.625974	0.658541	0.6655
21	3	0	0.629058	0.629959	0.636644	0.648474	0.624516		22	2	0	0.608225	0.569099	0.552451	0.565706	0.552457		22	3	1	0.650317	0.613847	0.608614	0.577507	0.614629		21	3	1	0.758355	0.712113	0.667127		21	3	0	0.714226	0.603132	0.636035
21	3	1	0.708355	0.674349	0.662166	0.658979	0.675733		22	2	1	0.660346	0.680661	0.665781	0.590365	0.681638		22	4	0	0.491497	0.536631	0.535323	0.576118	0.528423		21	4	0	0.881674	0.615075	0.63514		21	3	1	0.760552	0.691583	0.655914
21	4	0	0.551542	0.508381	0.535587	0.628305	0.523062		22	3	0	0.573593	0.505921	0.507039	0.559206	0.507289		22	4	1	0.69009	0.607887	0.603867	0.577769	0.618028		21	4	1	0.8704	0.741923	0.658042		21	4	0	0.878463	0.700265	0.649161
21	4	1	0.662396	0.708104	0.687398	0.668042	0.697259		22	3	1	0.612514	0.589774	0.599896	0.575435	0.609116		23	1	0	0.509943	0.388128	0.396522	0.516604	0.40185		22	1	0	0.368371	0.44629	0.563814		21	4	1	0.877909	0.793276	0.667995
22	1	0	0.574675	0.54444	0.5337	0.563491	0.527254		22	4	0	0.401706	0.422214	0.426665	0.550267	0.423172		23	1	1	0.759758	0.730893	0.682475	0.606689	0.679241		22	1	1	0.330447	0.489162	0.582833		22	1	0	0.333583	0.410195	0.554595
22	1	1	0.615895	0.556876	0.556577	0.567146	0.557748		22	4	1	0.509256	0.49994	0.525202	0.568688	0.524521		23	2	0	0.3985	0.406063	0.432874	0.539966	0.425133		22	2	0	0.544539	0.520754	0.553648		22	1	1	0.363997	0.47617	0.578109
22	2	0	0.47619	0.546164	0.548839	0.576244	0.545012		23	1	0	0.645022	0.644965	0.678132	0.602543	0.649648		23	2	1	0.563492	0.617997	0.63145	0.594534	0.628695		22	2	1	0.569499	0.582504	0.575482		22	2	0	0.527647	0.497357	0.561808
22	2	1	0.524742	0.593989	0.603379	0.582484	0.613336		23	1	1	0.858923	0.954673	0.830561	0.654147	0.816792		23	3	0	0.143398	0.378438	0.456838	0.542467	0.434946		22	3	0	0.662744	0.552539	0.561946		22	2	1	0.598831	0.562273	0.569032
22	3	0	0.452652	0.466002	0.460612	0.551494	0.460189		23	2	0	0.645771	0.497643	0.507764	0.536754	0.505499		23	3	1	0.351596	0.51518	0.612801	0.61968	0.627041		22	3	1	0.627242	0.626502	0.577079		22	3	0	0.628985	0.554241	0.553689
22	3	1	0.542511	0.568028	0.582721	0.576966	0.58351		23	2	1	0.76811	0.739056	0.699539	0.604307	0.698261		23	4	0	0.266883	0.33583	0.368504	0.537859	0.346027		22	4	0	0.655628	0.595027	0.559343		22	3	1	0.646277	0.63597	0.579339
22	4	0	0.499227	0.454486	0.451522	0.550854	0.455387		23	3	0	0.55748	0.389455	0.386682	0.510228	0.398753		23	4	1	0.306277	0.57373	0.617826	0.62692	0.611781		22	4	1	0.765082	0.661106	0.584236		22	4	0	0.641929	0.629397	0.575787
22	4	1	0.706627	0.671994	0.655771	0.591714	0.671239		23	3	1	0.598725	0.570166	0.597728	0.584333	0.607076		24	1	1	0.971501	0.773268	0.775057	0.794955	0.772226		23	1	0	0.15895	0.300736	0.546427		22	4	1	0.739812	0.700765	0.591766
23	1	0	0.577523	0.456361	0.45331	0.526662	0.450098		23	4	0	0.215039	0.235079	0.260826	0.498908	0.263202		24	2	0	0.611163	0.701407	0.747722	0.786588	0.734593		23	1	1	0.0926749	0.324948	0.589694		23	1	0	0.123092	0.21677	0.505705
23	1	1	0.560277	0.580396	0.593054	0.587399	0.591105		23	4	1	0.292448	0.363704	0.469524	0.567988	0.468875		24	2	1	0.655303	0.773788	0.813223	0.822084	0.80789		23	2	0	0.521405	0.398465	0.511037		23	1	1	0.10926	0.335644	0.590398
23	2	0	0.377826	0.333198	0.361262	0.513233	0.370378		24	1	0	0.841847	0.808592	0.813104	0.814929	0.797998		24	3	0	0.726964	0.713804	0.746196	0.78705	0.738766		23	2	1	0.436373	0.52611	0.59111		23	2	0	0.404559	0.399547	0.539239
23	2	1	0.647367	0.610311	0.613664	0.585987	0.603542		24	1	1	0.947588	0.977182	0.908662	0.855089	0.908897		24	3	1	0.867109	0.871036	0.855004	0.827459	0.855483		23	3	0	0.832492	0.521426	0.502493		23	2	1	0.502581	0.559628	0.590252
23	3	0	0.319514	0.3638	0.402958	0.544296	0.390228		24	2	0	0.714054	0.727917	0.779853	0.797668	0.77143		24	4	0	0.888203	0.763829	0.767506	0.795799	0.760204		23	3	1	0.720025	0.763131	0.615724		23	3	0	0.776824	0.540828	0.535557
23	3	1	0.576531	0.672278	0.673258	0.610712	0.672841		24	2	1	0.849351	0.847879	0.847029	0.82154	0.846251		24	4	1	0.875957	0.878329	0.847702	0.82567	0.842017		23	4	0	0.994949	0.586292	0.525382		23	3	1	0.753672	0.773724	0.611252
23	4	0	0.415945	0.345163	0.366869	0.51363	0.371073		24	3	0	0.713667	0.6843	0.708467	0.776673	0.705859		25	2	0	0.517061	0.566008	0.623531	0.650315	0.611468		23	4	1	0.967616	0.846078	0.610532		23	4	0	0.957792	0.614508	0.532764
23	4	1	0.761511	0.771356	0.71567	0.623384	0.717854		24	3	1	0.787455	0.759375	0.787906	0.796395	0.782576		25	2	1	0.638258	0.640865	0.648742	0.648193	0.641471		24	1	0	0.63953	0.705647	0.804437		23	4	1	0.974966	0.869648	0.617887
24	1	0	0.739042	0.72985	0.762825	0.794379	0.758834		24	4	0	0.665344	0.625705	0.665881	0.749571	0.660998		25	3	0	0.659812	0.630788	0.619591	0.64462	0.59733		24	1	1	0.581097	0.725289	0.816421		24	1	0	0.589599	0.655054	0.773383
24	1	1	0.822511	0.821792	0.819196	0.809154	0.816528		24	4	1	0.642108	0.690259	0.750206	0.793046	0.746681		25	3	1	0.663878	0.692393	0.667316	0.647937	0.672589		24	2	0	0.789502	0.691628	0.762875		24	1	1	0.609072	0.703964	0.799565
24	2	0	0.743673	0.729625	0.759514	0.791379	0.744343		25	1	0	0.776455	0.825161	0.734909	0.64893	0.724424		25	4	0	0.714286	0.632063	0.633005	0.647325	0.622853		24	2	1	0.734326	0.781146	0.817255		24	2	0	0.734594	0.727123	0.802677
24	2	1	0.891252	0.876493	0.848477	0.82337	0.84667		25	1	1	0.870563	0.971199	0.788564	0.64819	0.793492		25	4	1	0.828231	0.689755	0.659063	0.636029	0.67563		24	3	0	0.874098	0.771482	0.773373		24	2	1	0.773313	0.811004	0.819904
24	3	0	0.758418	0.743869	0.758277	0.796856	0.75084		25	2	0	0.525253	0.579594	0.630807	0.645746	0.627297		26	1	0	0.204726	0.421595	0.433492	0.554489	0.4327		24	3	1	0.906656	0.890468	0.822181		24	3	0	0.880111	0.79461	0.79293
24	3	1	0.788841	0.825714	0.835672	0.822376	0.830886		25	2	1	0.76691	0.814836	0.723992	0.661866	0.752354		26	1	1	0.633817	0.675091	0.669205	0.6595	0.668506		24	4	0	0.998918	0.808981	0.79405		24	3	1	0.920759	0.88365	0.824188
24	4	0	0.734694	0.69098	0.723041	0.774368	0.716117		25	3	0	0.623995	0.529102	0.577828	0.660743	0.571792		26	2	0	0.411932	0.489422	0.472397	0.540548	0.474184		24	4	1	0.998918	0.949429	0.83886		24	4	0	0.998918	0.796093	0.790673
24	4	1	0.88563	0.905718	0.877945	0.844336	0.880048		25	3	1	0.747956	0.708311	0.666649	0.639678	0.683131		26	2	1	0.535594	0.558341	0.577266	0.611832	0.571588		25	1	0	0.280664	0.453548	0.648654		24	4	1	0.998599	0.977186	0.848605
25	1	0	0.554762	0.584021	0.627954	0.649699	0.609403		25	4	0	0.434307	0.448005	0.549031	0.639273	0.514534		26	3	0	0.399351	0.416941	0.396641	0.552005	0.398238		25	1	1	0.341315	0.473101	0.641958		25	1	0	0.272607	0.40845	0.642416
25	1	1	0.699717	0.681452	0.647355	0.643625	0.644142		25	4	1	0.586862	0.555279	0.609303	0.642778	0.599126		26	4	0	0.674423	0.600424	0.594859	0.610999	0.593606		25	2	0	0.668019	0.640302	0.640992		25	1	1	0.426505	0.50046	0.643796
25	2	0	0.616703	0.639042	0.642189	0.65036	0.635424		26	1	0	0.57224	0.658989	0.663956	0.65087	0.657374		26	4	1	0.833724	0.666399	0.680862	0.658058	0.67883		25	2	1	0.666962	0.707177	0.642022		25	2	0	0.526154	0.500847	0.64967
25	2	1	0.627345	0.670871	0.669695	0.643736	0.671732		26	1	1	0.790238	0.823032	0.810252	0.755243	0.805083		27	2	0	0.257576	0.298454	0.299928	0.375755	0.347213		25	3	0	0.816017	0.65483	0.65192		25	2	1	0.696553	0.617322	0.642107
25	3	0	0.624065	0.643178	0.640846	0.645454	0.625705		26	2	0	0.469426	0.528832	0.528683	0.573319	0.524749		27	2	1	0.27868	0.525699	0.592576	0.62257	0.603666		25	3	1	0.751499	0.695716	0.651643		25	3	0	0.683802	0.606781	0.648315
25	3	1	0.745837	0.709033	0.669965	0.650059	0.673185		26	2	1	0.718021	0.709482	0.711048	0.681167	0.709249		27	3	0	0.307359	0.295465	0.318806	0.392169	0.367605		25	4	0	0.873737	0.765634	0.65158		25	3	1	0.751082	0.73922	0.647771
25	4	0	0.547619	0.467672	0.550431	0.646728	0.528431		26	3	0	0.441829	0.496255	0.478447	0.534466	0.484771		27	3	1	0.60119	0.559529	0.572477	0.570185	0.583342		25	4	1	0.836996	0.762526	0.64674		25	4	0	0.830677	0.796906	0.651193
25	4	1	0.628169	0.627733	0.655292	0.647737	0.675476		26	3	1	0.699624	0.618624	0.617479	0.608897	0.623002		27	4	0	0.511472	0.482992	0.504422	0.545167	0.50911		26	1	0	0.325284	0.462791	0.553288		25	4	1	0.900839	0.922597	0.653339
26	1	0	0.459325	0.525534	0.523408	0.588514	0.520154		26	4	0	0.337302	0.414236	0.406842	0.537189	0.409108		27	4	1	0.692315	0.699261	0.684245	0.650515	0.671997		26	1	1	0.34657	0.514474	0.599196		26	1	0	0.31829	0.425138	0.541655
26	1	1	0.601243	0.586762	0.592776	0.605374	0.589941		26	4	1	0.486333	0.508579	0.525397	0.580608	0.520536		28	1	0	0.915765	0.952678	0.970089	0.975859	0.979166		26	2	0	0.590909	0.514168	0.514		26	1	1	0.45813	0.501869	0.579938
26	2	0	0.361472	0.441581	0.437154	0.524212	0.441745		27	1	0	0.698825	0.649106	0.662235	0.648647	0.625892		28	1	1	0.998918	1.00864	0.996599	0.975375	0.986629		26	2	1	0.6243	0.631735	0.623285		26	2	0	0.365079	0.515422	0.556335
26	2	1	0.687916	0.674964	0.673719	0.664109	0.674618		27	1	1	0.881721	0.870574	0.813712	0.735597	0.770826		28	2	0	0.998918	0.944651	0.972087	0.997371	0.972866		26	3	0	0.727273	0.763112	0.695575		26	2	1	0.627465	0.623333	0.614121
26	3	0	0.551407	0.49849	0.460964	0.525738	0.472925		27	2	0	0.515639	0.449392	0.484203	0.527295	0.491521		28	2	1	0.951402	0.986534	0.987428	0.981919	0.983787		26	3	1	0.728408	0.722048	0.678423		26	3	0	0.652597	0.563781	0.583662
26	3	1	0.662801	0.660669	0.664345	0.655701	0.657076		27	2	1	0.699457	0.666002	0.67544	0.649593	0.67142		28	3	0	0.998918	0.936751	0.949011	0.985657	0.974043		26	4	0	0.815657	0.594164	0.602381		26	3	1	0.73113	0.706386	0.671917
26	4	0	0.27381	0.476567	0.478668	0.567309	0.476565		27	3	0	0.267677	0.347838	0.36098	0.43618	0.402375		28	3	1	0.971178	0.963756	0.966254	0.981698	0.976587		26	4	1	0.897741	0.743417	0.705551		26	4	0	0.819264	0.714586	0.681888
26	4	1	0.736066	0.722203	0.717869	0.688025	0.720615		27	3	1	0.293899	0.408183	0.43546	0.484053	0.46908		28	4	0	0.998918	0.946406	0.950933	0.974263	0.968344		27	1	0	0.266968	0.431066	0.522141		26	4	1	0.843019	0.795646	0.739861
27	1	0	0.464045	0.455629	0.489059	0.517094	0.49528		27	4	0	0.304329	0.221978	0.228312	0.368631	0.305738		28	4	1	0.996588	0.989939	0.985502	0.978824	0.985579		27	1	1	0.125208	0.44736	0.544207		27	1	0	0.108171	0.353986	0.45881
27	1	1	0.578658	0.611386	0.628652	0.603012	0.621867		27	4	1	0.0716089	0.302423	0.349302	0.410283	0.398404		29	1	0	0.410895	0.368765	0.376621	0.523364	0.406314		27	2	0	0.55017	0.436456	0.511244		27	1	1	0.155432	0.421999	0.509205
27	2	0	0.522573	0.452251	0.464038	0.496135	0.477823		28	1	0	0.749459	0.98016	1.01117	0.965173	0.995447		29	1	1	0.562162	0.658201	0.661605	0.601158	0.641937		27	2	1	0.448052	0.617002	0.631074		27	2	0	0.537624	0.441952	0.514022
27	2	1	0.746429	0.672252	0.66159	0.637169	0.650747		28	1	1	0.998918	1.05073	1.01477	0.975932	0.995959		29	2	0	0.5443	0.441469	0.451439	0.536431	0.459919		27	3	0	0.831602	0.444149	0.489352		27	2	1	0.513034	0.631148	0.636964
27	3	0	0.39917	0.433283	0.43562	0.529533	0.462753		28	2	0	0.998918	0.964311	0.972124	0.987989	0.976239		29	2	1	0.537956	0.567823	0.607715	0.584095	0.605974		27	3	1	0.76444	0.681538	0.643198		27	3	0	0.780664	0.558741	0.597302
27	3	1	0.608475	0.601671	0.599885	0.597527	0.602395		28	2	1	0.998918	1.01735	0.999504	0.978899	0.991617		29	3	0	0.512987	0.427756	0.459143	0.537378	0.461836		27	4	0	0.89966	0.571691	0.54124		27	3	1	0.813891	0.691205	0.656083
27	4	0	0.517424	0.467058	0.498457	0.540484	0.499962		28	3	0	0.998918	0.948246	0.957007	0.982123	0.973967		29	3	1	0.738817	0.626532	0.618281	0.582919	0.605159		27	4	1	0.953922	0.818722	0.687743		27	4	0	0.992424	0.621001	0.586126
27	4	1	0.730459	0.787674	0.755132	0.70377	0.736664		28	3	1	0.96957	0.982422	0.98542	0.981875	0.98542		29	4	0	0.464995	0.456478	0.464092	0.553139	0.471537		28	1	0	0.915765	0.923182	0.974491		27	4	1	0.961688	0.857064	0.713607
28	1	0	0.749459	0.945832	0.976164	0.978589	0.983381		28	4	0	0.998918	0.92395	0.935641	0.975093	0.964806		29	4	1	0.673016	0.725688	0.695586	0.616228	0.679993		28	1	1	0.939549	0.935394	0.980881		28	1	0	0.998918	0.923189	0.974386
28	1	1	0.981349	0.963907	0.970852	0.980447	0.978809		28	4	1	0.982305	0.943858	0.959785	0.978043	0.971283		30	1	0	0.32696	0.35921	0.470394	0.550502	0.465807		28	2	0	0.998918	0.956011	0.983872		28	1	1	0.977482	0.938322	0.980305
28	2	0	0.998918	0.945076	0.95478	0.978466	0.971781		29	1	0	0.719156	0.655351	0.666981	0.576627	0.626499		30	1	1	0.368687	0.55921	0.614616	0.583626	0.626541		28	2	1	0.998918	0.973811	0.979912		28	2	0	0.998918	0.938422	0.978816
28	2	1	0.998918	0.99532	0.986543	0.979376	0.984838		29	1	1	0.849161	0.904848	0.831403	0.646598	0.78642		30	2	0	0.397457	0.362167	0.449211	0.54577	0.437804		28	3	0	0.998918	0.958732	0.98451		28	2	1	0.967735	0.973329	0.980451
28	3	0	0.998918	0.943279	0.953357	0.983744	0.96861		29	2	0	0.510642	0.510105	0.533868	0.576602	0.529693		30	2	1	0.404275	0.572005	0.604683	0.584977	0.607351		28	3	1	0.998918	1.00639	0.977642		28	3	0	0.998918	0.959717	0.986586
28	3	1	0.972659	1.0001	0.989835	0.977635	0.985229		29	2	1	0.751385	0.70502	0.692785	0.601077	0.682881		30	3	0	0.506416	0.447157	0.496017	0.55459	0.492079		28	4	0	0.998918	0.978753	0.96986		28	3	1	0.998918	1.00584	0.97745
28	4	0	0.998918	0.959881	0.970165	0.973924	0.979989		29	3	0	0.500513	0.414063	0.432026	0.530799	0.447565		30	3	1	0.605993	0.607645	0.586091	0.577434	0.591652		28	4	1	0.998918	1.03199	0.977924		28	4	0	0.85637	0.974046	0.975682
28	4	1	0.993827	0.996508	0.993907	0.978893	0.98784		29	3	1	0.477674	0.523883	0.568343	0.578536	0.566823		30	4	0	0.685564	0.55297	0.56141	0.558028	0.554123		29	1	0	0.278023	0.396171	0.555603		28	4	1	0.998918	1.03924	0.977856
29	1	0	0.489368	0.447024	0.46181	0.54448	0.470964		29	4	0	0.3943	0.337138	0.337999	0.515579	0.365703		30	4	1	0.717532	0.678279	0.607889	0.582966	0.613542		29	1	1	0.0938466	0.39414	0.581807		29	1	0	0.176046	0.377866	0.556759
29	1	1	0.620179	0.605542	0.606171	0.586945	0.599614		29	4	1	0.328517	0.387936	0.445374	0.555436	0.468684		31	1	0	0.557487	0.565532	0.609882	0.661357	0.610471		29	2	0	0.556086	0.43776	0.538078		29	1	1	0.128376	0.4093	0.580511
29	2	0	0.530844	0.426773	0.447837	0.532675	0.458317		30	1	0	0.698413	0.650292	0.6399	0.575066	0.632621		31	1	1	0.675985	0.72675	0.727245	0.693899	0.72075		29	2	1	0.403074	0.545934	0.601258		29	2	0	0.491883	0.411815	0.52993
29	2	1	0.622468	0.666223	0.658617	0.599007	0.642409		30	1	1	0.75851	0.846335	0.705963	0.606155	0.710593		31	2	0	0.67797	0.59097	0.621524	0.664572	0.616952		29	3	0	0.694722	0.482719	0.533322		29	2	1	0.454349	0.524937	0.583004
29	3	0	0.432468	0.450301	0.482848	0.566893	0.483947		30	2	0	0.578583	0.529703	0.553757	0.560436	0.549586		31	2	1	0.731962	0.703511	0.710163	0.695331	0.71033		29	3	1	0.689879	0.646749	0.592311		29	3	0	0.704613	0.463672	0.529825
29	3	1	0.606236	0.676461	0.664284	0.60591	0.646108		30	2	1	0.639726	0.690744	0.642743	0.59045	0.655449		31	3	0	0.583694	0.553795	0.602603	0.697866	0.613558		29	4	0	0.837843	0.541838	0.518926		29	3	1	0.730062	0.668434	0.596516
29	4	0	0.489448	0.430975	0.405647	0.528159	0.420419		30	3	0	0.53842	0.442149	0.492737	0.542006	0.492093		31	3	1	0.908936	0.838739	0.722075	0.685695	0.710456		29	4	1	0.945226	0.848949	0.613707		29	4	0	0.926871	0.638692	0.569029
29	4	1	0.689448	0.673883	0.68988	0.607031	0.687881		30	3	1	0.562568	0.568958	0.572536	0.570778	0.576625		31	4	0	0.686688	0.642695	0.647967	0.67805	0.652575		30	1	0	0.284524	0.375392	0.571558		29	4	1	0.964348	0.8846	0.626314
30	1	0	0.619275	0.521973	0.54767	0.559748	0.541894		30	4	0	0.419426	0.331947	0.426998	0.546261	0.413339		31	4	1	0.794327	0.838428	0.767896	0.716184	0.766568		30	1	1	0.174242	0.403794	0.582014		30	1	0	0.381351	0.324633	0.548431
30	1	1	0.652116	0.630025	0.599926	0.573364	0.602223		30	4	1	0.397235	0.424203	0.502697	0.566234	0.504168		32	1	0	0.149711	0.449171	0.464315	0.501562	0.475774		30	2	0	0.601898	0.476881	0.546155		30	1	1	0.300725	0.405457	0.572596
30	2	0	0.602737	0.500346	0.522246	0.54324	0.515137		31	1	0	0.720831	0.70883	0.707258	0.680427	0.683337		32	1	1	0.193723	0.492223	0.505697	0.524266	0.524119		30	2	1	0.51039	0.608556	0.579252		30	2	0	0.455339	0.428057	0.552332
30	2	1	0.467949	0.571893	0.574321	0.582544	0.575337		31	1	1	0.793746	0.894486	0.817924	0.719928	0.795001		32	2	0	0.439755	0.453253	0.422534	0.480583	0.441564		30	3	0	0.705431	0.545613	0.543059		30	2	1	0.487887	0.562901	0.573362
30	3	0	0.547619	0.439572	0.492115	0.554287	0.486871		31	2	0	0.614719	0.601594	0.653374	0.678328	0.647953		32	2	1	0.389129	0.482622	0.489441	0.499528	0.49127		30	3	1	0.659921	0.673438	0.585689		30	3	0	0.620671	0.541707	0.558794
30	3	1	0.52868	0.60618	0.604011	0.579382	0.610192		31	2	1	0.780444	0.743675	0.726215	0.695363	0.723816		32	3	0	0.518398	0.41912	0.417816	0.470874	0.417968		30	4	0	0.881764	0.576952	0.542977		30	3	1	0.69701	0.691292	0.582195
30	4	0	0.353535	0.37197	0.470021	0.555363	0.460333		31	3	0	0.581454	0.521224	0.562534	0.648907	0.577987		32	3	1	0.664994	0.519938	0.510171	0.511027	0.530981		30	4	1	0.812273	0.737416	0.581793		30	4	0	0.758575	0.618733	0.557575
30	4	1	0.67721	0.693414	0.635416	0.592758	0.648602		31	3	1	0.638282	0.609781	0.642523	0.677582	0.661382		32	4	0	0.683622	0.44881	0.452562	0.462654	0.449098		31	1	0	0.338464	0.506466	0.666125		30	4	1	0.818568	0.816912	0.599775
31	1	0	0.581494	0.570472	0.613275	0.66334	0.619689		31	4	0	0.500167	0.470035	0.52371	0.658714	0.549138		32	4	1	0.688645	0.576175	0.549138	0.535847	0.570842		31	1	1	0.236846	0.563175	0.692791		31	1	0	0.408415	0.482729	0.66543
31	1	1	0.676201	0.724242	0.704905	0.685026	0.699422		31	4	1	0.59462	0.563314	0.594921	0.670958	0.61418		33	1	0	0.121077	0.313847	0.224247	0.367048	0.267665		31	2	0	0.697676	0.589003	0.672577		31	1	1	0.444602	0.548591	0.680662
31	2	0	0.590278	0.565659	0.622899	0.670312	0.615839		32	1	0	0.465233	0.460352	0.449533	0.484206	0.458793		33	1	1	0.580574	0.538507	0.562266	0.535419	0.55214		31	2	1	0.59753	0.666771	0.704249		31	2	0	0.579816	0.564087	0.663392
31	2	1	0.780143	0.770591	0.743312	0.701584	0.741169		32	1	1	0.516563	0.574307	0.558774	0.544245	0.57782		33	2	0	0.299193	0.33924	0.269789	0.359282	0.313434		31	3	0	0.874188	0.675126	0.68538		31	2	1	0.572024	0.646935	0.694107
31	3	0	0.69697	0.641071	0.645357	0.665653	0.636072		32	2	0	0.378066	0.40304	0.419202	0.4675	0.421631		33	2	1	0.436061	0.52879	0.540022	0.518736	0.532161		31	3	1	0.814935	0.73684	0.699413		31	3	0	0.765873	0.664838	0.674425
31	3	1	0.779664	0.830534	0.764294	0.707701	0.746732		32	2	1	0.506043	0.477038	0.478035	0.494038	0.490575		33	3	0	0.346681	0.331495	0.255701	0.368498	0.290582		31	4	0	0.940378	0.718363	0.645185		31	3	1	0.827489	0.747054	0.699665
31	4	0	0.623697	0.589504	0.615145	0.669172	0.618271		32	3	1	0.560967	0.426244	0.435504	0.47185	0.449895		33	3	1	0.737813	0.541832	0.569223	0.53493	0.554719		31	4	1	0.964363	0.936361	0.699799		31	4	0	0.963636	0.768486	0.66802
31	4	1	0.695022	0.708331	0.719856	0.702818	0.728997		33	1	1	0.803916	0.776657	0.814967	0.704131	0.775759		33	4	0	0.25974	0.404744	0.344148	0.401318	0.375228		32	1	0	0.149711	0.449171	0.501562		31	4	1	0.933647	0.967616	0.71344
32	1	0	0.190476	0.438578	0.448194	0.488274	0.464858		33	2	0	0.516698	0.445859	0.424585	0.435458	0.437574		33	4	1	0.553944	0.575531	0.589357	0.557185	0.57717		32	1	1	0.157143	0.457842	0.513702		32	1	0	0.141775	0.395828	0.485234
32	1	1	0.459776	0.531646	0.522211	0.517071	0.536982		33	2	1	0.704576	0.664504	0.699706	0.624175	0.677492											32	2	0	0.495671	0.431352	0.466179		32	1	1	0.356782	0.438161	0.491792
32	2	0	0.462482	0.422878	0.416587	0.461657	0.415325		33	3	0	0.203824	0.352339	0.280452	0.358168	0.322872											32	2	1	0.48825	0.551656	0.528479		32	2	0	0.360823	0.428362	0.476691
32	2	1	0.472557	0.484234	0.485575	0.501774	0.49121		33	3	1	0.499129	0.535783	0.551259	0.521606	0.542041											32	3	1	0.60323	0.520145	0.510669		32	2	1	0.517992	0.49758	0.501517
32	3	0	0.534271	0.464881	0.47408	0.487462	0.469486		33	4	0	0.169169	0.298283	0.200545	0.352312	0.249395											32	4	0	0.71645	0.478158	0.487193		32	3	0	0.450758	0.448195	0.464686
32	3	1	0.552624	0.507733	0.494109	0.504696	0.505923		33	4	1	0.477035	0.406687	0.409565	0.443327	0.413204											32	4	1	0.771645	0.571734	0.527467		32	3	1	0.585695	0.537273	0.521701
32	4	0	0.494949	0.450502	0.428493	0.48408	0.450365																				33	1	0	0.0664908	0.300474	0.35207		32	4	0	0.669553	0.48597	0.492695
32	4	1	0.578755	0.573842	0.562849	0.547105	0.594609																				33	1	1	0.0825841	0.451579	0.485414		32	4	1	0.64513	0.63424	0.562484
33	1	0	0.396429	0.361429	0.310633	0.387378	0.337576																				33	2	0	0.294048	0.389204	0.388854		33	1	0	0.112236	0.297614	0.350843
33	1	1	0.597055	0.500531	0.507016	0.487203	0.503024																				33	2	1	0.435135	0.513014	0.503274		33	1	1	0.171472	0.415993	0.463418
33	2	0	0.112013	0.340058	0.253433	0.365801	0.293893																				33	3	0	0.599297	0.383476	0.383425		33	2	0	0.188745	0.356863	0.353655
33	2	1	0.527795	0.541052	0.556262	0.540311	0.542057																				33	3	1	0.672604	0.583657	0.553679		33	2	1	0.522547	0.477521	0.475735
33	3	0	0.222102	0.352809	0.274689	0.375122	0.315164																				33	4	0	0.878247	0.415535	0.426673		33	3	0	0.443723	0.423722	0.415344
33	3	1	0.53452	0.525716	0.54323	0.520084	0.534373																				33	4	1	0.910229	0.61234	0.591116		33	3	1	0.610816	0.578015	0.546362
33	4	0	0.25974	0.310912	0.219779	0.346485	0.279161																											33	4	0	0.878247	0.415535	0.426673
33	4	1	0.633241	0.619351	0.652788	0.596715	0.63757																											33	4	1	0.84016	0.678359	0.641539

## Sheet: SupFig 5
Value Difference									Reaction Time									Total Value									Theta							k
subjectNr	vd.tile	correct	Empirical Confidence	Conf VN	Conf FN	Conf VH	Conf FH		subjectNr	RT.tile	correct	Empirical Confidence	Conf VN	Conf FN	Conf VH	Conf FH		subjectNr	TotalValue.tile	correct	Empirical Confidence	Conf VN	Conf FN	Conf VH	Conf FH		subjectNr	theta.tile.p	correct	Empirical Confidence	Conf VN	Conf VH		subjectNr	k.tile.p	correct	Empirical Confidence	Conf VN	Conf VH
101	1	0	0.604969	0.608743	0.618414	0.631478	0.627857		101	1	0	0.856427	0.948941	0.886539	0.644624	0.642248		101	2	0	0.523051	0.58963	0.598754	0.636202	0.635293		101	1	0	0.229374	0.581764	0.642524		101	1	0	0.229264	0.544592	0.640545
101	1	1	0.186275	0.493182	0.422179	0.628986	0.611674		101	2	0	0.891895	0.791414	0.829268	0.635262	0.636818		101	2	1	0.188889	0.506833	0.457339	0.620474	0.593835		101	1	1	0.203431	0.483896	0.623361		101	1	1	0.17535	0.463237	0.619271
101	2	0	0.632511	0.651456	0.657428	0.641334	0.647291		101	3	0	0.712998	0.67233	0.692793	0.638998	0.640274		101	3	0	0.653106	0.636454	0.648189	0.636461	0.636236		101	2	0	0.577335	0.606903	0.631134		101	2	0	0.578803	0.595122	0.63534
101	2	1	0.692157	0.608925	0.625801	0.643822	0.618164		101	3	1	0.546078	0.618717	0.647003	0.647909	0.623782		101	3	1	0.575294	0.578679	0.582811	0.644882	0.638006		101	2	1	0.692157	0.608925	0.643822		101	2	1	0.503922	0.549571	0.646356
101	3	0	0.67082	0.640915	0.650978	0.640481	0.640224		101	4	0	0.488299	0.538022	0.515308	0.637135	0.634484		101	4	0	0.737461	0.701485	0.675784	0.642724	0.642184		101	3	0	0.802569	0.641803	0.639413		101	3	0	0.792799	0.651128	0.638441
101	3	1	0.482843	0.481593	0.438684	0.619347	0.587136		101	4	1	0.294336	0.480759	0.418496	0.624997	0.610549		101	4	1	0.0993464	0.383457	0.258131	0.611655	0.590324		101	3	1	0.710784	0.542088	0.645041		101	3	1	0.752941	0.611233	0.646594
101	4	0	0.741465	0.737085	0.697246	0.646114	0.64776		106	1	0	0.705588	0.735331	0.716836	0.627646	0.627467		106	1	0	0.452623	0.502231	0.540592	0.519641	0.532591		101	4	0	0.941634	0.737523	0.639363		101	4	0	0.955556	0.773151	0.637796
101	4	1	0.186275	0.528119	0.495609	0.64182	0.664554		106	1	1	0.178431	0.389493	0.479138	0.497179	0.345606		106	2	0	0.533775	0.546475	0.557421	0.565657	0.565443		106	1	0	0.329626	0.415531	0.488732		106	1	0	0.350261	0.383083	0.485726
106	1	0	0.350411	0.343635	0.440464	0.40619	0.429725		106	2	0	0.668832	0.667869	0.646473	0.616875	0.615424		106	2	1	0.5	0.295387	0.406463	0.267624	0.342593		106	1	1	0.395686	0.335945	0.446947		106	2	0	0.47537	0.532022	0.564229
106	1	1	0.4	0.336353	0.46285	0.352019	0.423978		106	2	1	0.561438	0.642529	0.657352	0.631994	0.624187		106	3	0	0.684789	0.644504	0.60754	0.616507	0.608538		106	2	0	0.490534	0.532696	0.558294		106	2	1	0.494771	0.258152	0.304755
106	2	0	0.464073	0.488423	0.523887	0.497192	0.509318		106	3	0	0.511329	0.524876	0.547192	0.550345	0.557753		106	3	1	0.492157	0.201173	0.314802	0.390025	0.276798		106	2	1	0.55	0.45707	0.413722		106	3	0	0.662175	0.639007	0.594373
106	2	1	0.594771	0.507429	0.552806	0.478332	0.50064		106	3	1	0.5	0.269812	0.386525	0.312094	0.324312		106	4	0	0.628281	0.605763	0.578758	0.59057	0.593362		106	3	0	0.644832	0.620271	0.594218		106	3	1	0.472549	0.507148	0.558839
106	3	0	0.573563	0.586298	0.57587	0.580858	0.574725		106	4	0	0.3707	0.334975	0.336374	0.460796	0.463993		106	4	1	0.465686	0.57927	0.612799	0.59829	0.554542		106	3	1	0.768627	0.716335	0.646283		106	4	0	0.803007	0.743423	0.641393
106	4	0	0.662465	0.654125	0.617843	0.632002	0.630388		106	4	1	0.484314	0.183684	0.282956	0.379017	0.265847		107	1	0	0.617892	0.587253	0.625887	0.557386	0.565477		106	4	0	0.801438	0.711909	0.635977		107	1	0	0.241676	0.275757	0.52347
106	4	1	0.415686	0.36289	0.443115	0.480361	0.382763		107	1	0	0.877672	0.794615	0.802762	0.624009	0.616773		107	2	0	0.691403	0.628773	0.620857	0.555147	0.563525		107	1	0	0.242621	0.297871	0.494407		107	1	1	0.26549	0.24561	0.403742
107	1	0	0.331454	0.359302	0.393286	0.40645	0.427174		107	2	0	0.771985	0.744055	0.709376	0.616871	0.615646		107	2	1	0.262745	0.321082	0.318332	0.273561	0.303929		107	1	1	0.249673	0.160539	0.38139		107	2	0	0.414131	0.523583	0.540303
107	1	1	0.243137	0.303915	0.303512	0.275399	0.302318		107	3	0	0.543619	0.609469	0.603107	0.585898	0.590251		107	3	0	0.621191	0.619965	0.602263	0.592637	0.596776		107	2	0	0.428081	0.536665	0.571106		107	2	1	0.266667	0.386021	0.390487
107	2	0	0.409708	0.439644	0.447318	0.488688	0.50004		107	4	0	0.315451	0.320442	0.354731	0.513012	0.510575		107	3	1	0.362745	0.114625	0.146575	0.251654	0.255374		107	2	1	0.277941	0.379618	0.413879		107	3	0	0.702614	0.709743	0.604706
107	2	1	0.249673	0.160539	0.14955	0.38139	0.333615		107	4	1	0.265826	0.285727	0.280904	0.399955	0.388861		107	4	0	0.387689	0.467705	0.487443	0.58398	0.562591		107	3	0	0.689314	0.689922	0.603944		107	4	0	0.925163	0.78054	0.631045
107	3	0	0.548396	0.553701	0.560975	0.586581	0.580783		108	1	0	0.792614	0.831501	0.733095	0.734064	0.736317		107	4	1	0.247059	0.312877	0.300284	0.454894	0.432545		107	4	0	0.930294	0.775403	0.631228		108	1	0	0.601538	0.598398	0.711271
107	3	1	0.312745	0.455321	0.455328	0.552359	0.558273		108	2	0	0.767246	0.778394	0.728675	0.742047	0.730644		108	3	0	0.758625	0.754747	0.732312	0.733595	0.735798		108	1	0	0.614549	0.622423	0.728589		108	1	1	0.564052	0.587569	0.720349
107	4	0	0.725798	0.703515	0.689172	0.644786	0.636917		108	2	1	0.653595	0.720064	0.722301	0.736953	0.722769		108	3	1	0.605229	0.628363	0.723982	0.741114	0.727886		108	1	1	0.579804	0.609344	0.727324		108	2	0	0.703846	0.70185	0.736422
108	1	0	0.68799	0.689433	0.732104	0.742654	0.72535		108	3	0	0.74211	0.734315	0.726532	0.742492	0.730455		108	4	0	0.728922	0.725508	0.731224	0.730132	0.728994		108	2	0	0.691068	0.717109	0.733728		108	2	1	0.664951	0.677939	0.746099
108	1	1	0.640196	0.634295	0.727875	0.727628	0.756438		108	3	1	0.662745	0.699307	0.724809	0.74806	0.734137		108	4	1	0.629412	0.649662	0.726265	0.729257	0.733087		108	2	1	0.638235	0.655099	0.740513		108	3	0	0.765855	0.774998	0.744028
108	2	0	0.733789	0.735067	0.729973	0.734087	0.733016		108	4	0	0.683346	0.639452	0.735142	0.717185	0.729424		109	2	0	0.688488	0.678148	0.686087	0.685612	0.6759		108	3	0	0.770926	0.759287	0.732101		108	3	1	0.745098	0.784024	0.719765
108	2	1	0.61634	0.637018	0.72607	0.723478	0.728427		108	4	1	0.606209	0.610188	0.72717	0.72403	0.734016		109	2	1	0.318137	0.555297	0.543442	0.66506	0.576871		108	3	1	0.779412	0.733669	0.733565		108	4	0	0.867288	0.849586	0.732416
108	3	0	0.773032	0.746709	0.731767	0.737995	0.725283		109	1	0	0.743266	0.769304	0.75847	0.714304	0.731332		109	3	0	0.713747	0.719741	0.716397	0.710039	0.726995		108	4	0	0.864008	0.831455	0.731436		109	1	0	0.52437	0.618072	0.687849
108	3	1	0.638039	0.689812	0.721924	0.722708	0.73828		109	2	0	0.740548	0.71733	0.717723	0.702616	0.713155		109	4	0	0.794935	0.779919	0.754065	0.732437	0.758112		108	4	1	0.7	0.7883	0.708011		109	1	1	0.318137	0.555297	0.66506
108	4	0	0.746148	0.762063	0.732907	0.713048	0.742962		109	3	0	0.682738	0.646869	0.664361	0.684277	0.68522		110	1	0	0.749932	0.679229	0.673649	0.652144	0.660002		109	1	0	0.567052	0.616686	0.684615		109	2	0	0.705196	0.690088	0.693727
108	4	1	0.609314	0.617833	0.72866	0.756634	0.706333		109	4	0	0.523077	0.555662	0.565016	0.661651	0.600774		110	2	0	0.680438	0.636207	0.63813	0.624075	0.628911		109	1	1	0.318137	0.555297	0.66506		109	3	0	0.75732	0.721563	0.698603
109	1	0	0.677977	0.66706	0.675866	0.679041	0.665668		109	4	1	0.318137	0.555297	0.543442	0.66506	0.576871		110	2	1	0.31098	0.511229	0.518397	0.494091	0.467669		109	2	0	0.699641	0.693435	0.696527		109	4	0	0.816144	0.762993	0.709236
109	1	1	0.289216	0.54943	0.551061	0.661599	0.578041		110	1	0	0.723446	0.751893	0.740527	0.68217	0.691387		110	3	0	0.542967	0.619013	0.626173	0.648598	0.650503		109	3	0	0.753529	0.737568	0.709817		110	1	0	0.282881	0.437748	0.525861
109	2	0	0.674066	0.66774	0.679337	0.689202	0.681178		110	1	1	0.469608	0.552001	0.550821	0.444793	0.425564		110	3	1	0.456303	0.406424	0.410711	0.474781	0.460269		109	4	0	0.785654	0.744936	0.698242		110	1	1	0.257598	0.406903	0.466223
109	2	1	0.347059	0.561165	0.535824	0.668521	0.575701		110	2	0	0.691982	0.656253	0.664397	0.644461	0.65903		110	4	0	0.30056	0.441081	0.446999	0.454403	0.421117		110	1	0	0.200871	0.492102	0.535147		110	2	0	0.507213	0.605891	0.624234
109	3	0	0.758483	0.762679	0.750484	0.721345	0.753434		110	2	1	0.42549	0.559579	0.568236	0.506036	0.509169		110	4	1	0.538235	0.427155	0.442336	0.414232	0.427844		110	1	1	0.160131	0.433569	0.499731		110	2	1	0.568627	0.478727	0.496874
109	4	0	0.790768	0.800768	0.771382	0.744054	0.780753		110	3	0	0.53991	0.506457	0.531054	0.570206	0.566896		111	1	0	0.490708	0.542509	0.565298	0.572603	0.578304		110	2	0	0.570915	0.578772	0.615458		110	3	0	0.786207	0.685383	0.659867
110	1	0	0.405769	0.489346	0.500839	0.483585	0.47095		110	3	1	0.15098	0.44371	0.44971	0.468431	0.462834		111	1	1	0.423529	0.474278	0.490142	0.499869	0.505079		110	2	1	0.530719	0.457914	0.45751		110	3	1	0.745098	0.542647	0.452555
110	1	1	0.323333	0.456715	0.461809	0.465713	0.44407		110	4	0	0.369118	0.379351	0.373939	0.514356	0.478958		111	2	0	0.590249	0.583757	0.58578	0.586373	0.581499		110	3	0	0.796045	0.680356	0.658919		110	4	0	0.904869	0.765248	0.690192
110	2	0	0.587021	0.551716	0.55733	0.538637	0.534365		110	4	1	0.472549	0.369324	0.377981	0.468262	0.444516		111	2	1	0.554902	0.517499	0.532261	0.536949	0.541613		110	3	1	0.840196	0.453263	0.439472		111	1	0	0.48741	0.516794	0.57603
110	2	1	0.845098	0.448821	0.496055	0.628732	0.690836		111	1	0	0.622675	0.645204	0.637146	0.612521	0.617616		111	3	0	0.630327	0.621593	0.618282	0.615128	0.622837		110	4	0	0.919314	0.751201	0.693929		111	1	1	0.433987	0.468712	0.518664
110	3	0	0.643021	0.660731	0.662694	0.67214	0.679226		111	1	1	0.629412	0.602294	0.565638	0.52937	0.530768		111	4	0	0.5	0.548193	0.56781	0.603218	0.574922		111	1	0	0.491751	0.520549	0.576261		111	2	0	0.583502	0.586696	0.595704
110	3	1	0.582353	0.413152	0.412497	0.445508	0.428128		111	2	0	0.617231	0.615654	0.608617	0.602074	0.600145		112	1	0	0.770683	0.706127	0.725378	0.667385	0.671575		111	1	1	0.439216	0.46593	0.528061		111	2	1	0.55	0.512092	0.544501
110	4	0	0.858333	0.742193	0.732636	0.723881	0.73471		111	2	1	0.584314	0.609136	0.646267	0.595332	0.626498		112	1	1	0.484804	0.303812	0.305443	0.624705	0.302431		111	2	0	0.588889	0.587975	0.596627		111	3	0	0.634922	0.619367	0.602604
111	1	0	0.576523	0.566847	0.573416	0.572423	0.567295		111	3	0	0.541044	0.539008	0.559383	0.572135	0.569599		112	2	0	0.805289	0.808078	0.785322	0.787758	0.819287		111	3	0	0.630357	0.619254	0.605296		111	3	1	0.638235	0.532077	0.542075
111	1	1	0.56902	0.511826	0.5246	0.525609	0.533457		111	3	1	0.529412	0.48657	0.507823	0.518306	0.524237		112	2	1	0.265359	0.404765	0.481017	0.587455	0.404485		111	3	1	0.592157	0.52165	0.545042		111	4	0	0.651213	0.631746	0.595684
111	2	0	0.566439	0.569618	0.573811	0.582639	0.57011		111	4	0	0.519981	0.483269	0.510386	0.56201	0.561502		112	3	0	0.689554	0.736239	0.73533	0.72673	0.717274		111	4	0	0.650304	0.629887	0.592474		111	4	1	0.629412	0.602294	0.52937
111	2	1	0.487582	0.512546	0.530989	0.54349	0.543029		111	4	1	0.447059	0.452488	0.464947	0.542284	0.517922		112	3	1	0.0503268	0.267706	0.366353	0.742374	0.387538		111	4	1	0.530392	0.539155	0.511111		112	1	0	0.44083	0.464054	0.690149
111	3	0	0.575389	0.595474	0.600618	0.601529	0.605934		112	1	0	0.72549	0.90428	0.959911	0.785965	0.765545		112	4	0	0.122222	0.42906	0.587124	0.751271	0.744569		112	1	0	0.380969	0.545446	0.688416		112	1	1	0.207407	0.277547	0.652754
111	4	0	0.641141	0.627452	0.621931	0.617982	0.626703		112	2	0	0.91502	0.967104	0.932239	0.789797	0.815092		112	4	1	0.109804	0.299692	0.31171	0.627103	0.61955		112	1	1	0.140087	0.297335	0.681434		112	2	0	0.724882	0.698666	0.724207
112	1	0	0.554222	0.552499	0.61047	0.608174	0.560336		112	3	0	0.865424	0.853548	0.82617	0.753906	0.781648		113	2	0	0.620798	0.651361	0.664696	0.67223	0.66392		112	2	0	0.724673	0.703876	0.713431		112	2	1	0.564706	0.517215	0.620311
112	1	1	0.24549	0.275053	0.343677	0.668297	0.379851		112	4	0	0.609668	0.57776	0.601867	0.702461	0.703101		113	2	1	0.377451	0.513545	0.554965	0.658462	0.587446		112	3	0	0.888438	0.821034	0.759282		112	3	0	0.848366	0.859364	0.757935
112	2	0	0.676275	0.665119	0.673619	0.691297	0.698063		112	4	1	0.272371	0.321123	0.370508	0.646855	0.382304		113	3	0	0.874556	0.80777	0.781983	0.740219	0.764407		112	3	1	0.867647	0.428168	0.491251		112	4	0	0.973725	0.964825	0.77983
112	2	1	0.294771	0.359514	0.392868	0.628988	0.384348		113	1	0	0.919131	0.922863	0.907231	0.744701	0.770006		113	3	1	0.307843	0.369222	0.337121	0.585474	0.311624		112	4	0	0.990196	0.932841	0.791901		113	1	0	0.487569	0.494362	0.681622
112	3	0	0.817442	0.813053	0.795217	0.790297	0.831246		113	2	0	0.838714	0.847152	0.827996	0.71218	0.737483		113	4	0	0.428758	0.437657	0.407919	0.75961	0.717407		113	1	0	0.37531	0.519899	0.667482		113	1	1	0.318207	0.439877	0.637751
112	4	0	0.913762	0.926685	0.880215	0.815734	0.847363		113	3	0	0.693213	0.726689	0.731046	0.6946	0.710012		113	4	1	0.392157	0.364225	0.296581	0.551403	0.238507		113	1	1	0.343137	0.488246	0.652754		113	2	0	0.650339	0.636438	0.68431
113	1	0	0.599974	0.611985	0.637858	0.632327	0.610574		113	3	1	0.261765	0.616948	0.7045	0.737707	0.689846		114	3	0	0.298996	0.450788	0.547287	0.587322	0.572669		113	2	0	0.653174	0.673623	0.677707		113	2	1	0.449412	0.557952	0.651447
113	1	1	0.346814	0.509965	0.545186	0.653076	0.57367		113	4	0	0.587663	0.550027	0.557958	0.677216	0.655761		114	3	1	0.10719	0.229764	0.335843	0.53351	0.410332		113	2	1	0.7	0.498191	0.541199		113	3	0	0.77183	0.766899	0.692411
113	2	0	0.6833	0.681451	0.682472	0.695665	0.703015		113	4	1	0.395098	0.4635	0.477435	0.624608	0.50449		114	4	0	0.664272	0.629364	0.603939	0.589144	0.597973		113	3	0	0.805261	0.758324	0.707581		113	4	0	0.910261	0.899077	0.733365
113	2	1	0.435948	0.474983	0.50843	0.648496	0.532241		114	1	0	0.83402	0.845871	0.762203	0.593429	0.607		114	4	1	0.294444	0.288094	0.363887	0.534094	0.442306		113	4	0	0.954869	0.840761	0.736057		114	1	0	0.322662	0.330894	0.579426
113	3	0	0.87274	0.846066	0.808171	0.767035	0.797117		114	2	0	0.777419	0.795325	0.70026	0.597613	0.609231		115	1	0	0.751955	0.748896	0.750513	0.739812	0.743323		114	1	0	0.233032	0.388552	0.582375		114	1	1	0.209069	0.253908	0.535275
113	3	1	0.392157	0.364225	0.296581	0.551403	0.238507		114	3	0	0.616699	0.651124	0.637714	0.594663	0.615255		115	1	1	0.582888	0.637821	0.63946	0.651835	0.631668		114	1	1	0.180392	0.255013	0.531293		114	2	0	0.470754	0.542556	0.588967
113	4	0	0.904493	0.861587	0.823434	0.803395	0.826165		114	4	0	0.467085	0.418389	0.474191	0.578748	0.562696		115	2	0	0.800546	0.781724	0.773605	0.79051	0.795218		114	2	0	0.50134	0.542367	0.589704		114	2	1	0.415686	0.38659	0.522901
114	1	0	0.513662	0.493763	0.552252	0.553067	0.523138		114	4	1	0.232026	0.26865	0.354539	0.5339	0.431648		115	2	1	0.39281	0.714041	0.705913	0.676244	0.663927		114	3	0	0.727019	0.664099	0.589321		114	3	0	0.689869	0.673314	0.590977
114	1	1	0.142484	0.265224	0.406642	0.539946	0.458462		115	1	0	0.792139	0.804164	0.803725	0.782421	0.792856		116	1	0	0.133913	0.289305	0.340026	0.330026	0.348034		114	3	1	0.645098	0.377747	0.554755		114	4	0	0.875425	0.807422	0.594661
114	2	0	0.541245	0.52336	0.539625	0.569187	0.546764		115	1	1	0.452451	0.715377	0.709712	0.670164	0.662365		116	2	0	0.26167	0.33503	0.342086	0.345913	0.350911		114	4	0	0.889641	0.768881	0.59303		115	1	0	0.709879	0.688983	0.724904
114	2	1	0.369935	0.302028	0.375516	0.54512	0.438768		115	2	0	0.752269	0.735051	0.738559	0.732835	0.737018		116	2	1	0.120588	0.071314	0.226757	0.146786	0.101921		115	1	0	0.609273	0.6888	0.701367		115	1	1	0.551716	0.624512	0.652412
114	3	0	0.557592	0.588425	0.584408	0.595886	0.608912		115	2	1	0.683333	0.650273	0.676842	0.649483	0.641844		116	3	0	0.476858	0.459743	0.428036	0.449153	0.437225		115	1	1	0.510294	0.651985	0.657043		115	2	0	0.737897	0.740568	0.735422
114	3	1	0.159804	0.235461	0.274839	0.534276	0.453576		115	3	0	0.713725	0.678051	0.669514	0.714239	0.701458		116	3	1	0.289216	0.177275	0.181978	0.293499	0.183326		115	2	0	0.743337	0.740605	0.738105		115	2	1	0.489412	0.699165	0.666431
114	4	0	0.741599	0.723478	0.67269	0.61461	0.649483		115	3	1	0.544818	0.628367	0.628055	0.653904	0.629647		116	4	0	0.615988	0.425967	0.4083	0.400754	0.400522		115	2	1	0.737255	0.668097	0.666933		115	3	0	0.783948	0.78055	0.766791
114	4	1	0.231373	0.245176	0.2947	0.481348	0.285987		115	4	0	0.77549	0.627488	0.594255	0.681212	0.652132		116	4	1	0.347059	0.307952	0.30275	0.387297	0.369532		115	3	0	0.801894	0.779191	0.767559		115	3	1	0.729412	0.666228	0.647467
115	1	0	0.713199	0.711945	0.718801	0.700254	0.702395		115	4	1	0.6	0.597527	0.562882	0.641968	0.599447		117	1	0	0.564583	0.656941	0.706153	0.733116	0.73395		115	3	1	0.729412	0.666228	0.647467		115	4	0	0.819248	0.810704	0.781768
115	1	1	0.56634	0.640012	0.643651	0.6533	0.631673		116	1	0	0.457669	0.457227	0.44826	0.407949	0.406065		117	1	1	0.3	0.355667	0.663418	0.74059	0.583684		115	4	0	0.874869	0.808711	0.796504		116	1	0	0.267748	0.245377	0.355405
115	2	0	0.793627	0.788813	0.782379	0.787304	0.79184		116	1	1	0.223529	0.240475	0.304063	0.448529	0.157692		117	2	0	0.863725	0.889443	0.829149	0.734224	0.76502		116	1	0	0.147919	0.281188	0.307432		116	1	1	0.278431	0.181694	0.300156
115	2	1	0.397059	0.739	0.713991	0.679657	0.680028		116	2	0	0.364196	0.399519	0.385307	0.403409	0.397473		117	3	0	0.838053	0.831158	0.787562	0.732522	0.772564		116	1	1	0.154902	0.127701	0.247367		116	2	0	0.344608	0.40038	0.400243
115	3	0	0.879487	0.838158	0.82366	0.855023	0.863411		116	2	1	0.244444	0.169739	0.267709	0.202108	0.169608		117	3	1	0.615686	0.429315	0.361296	0.798385	0.278923		116	2	0	0.305384	0.408528	0.391587		116	3	0	0.386068	0.439785	0.40098
116	1	0	0.264627	0.237429	0.308621	0.214058	0.239928		116	3	0	0.268033	0.270404	0.306442	0.320821	0.341353		117	4	0	0.697034	0.67905	0.697118	0.738587	0.718086		116	2	1	0.201961	0.249314	0.461842		116	3	1	0.244444	0.169739	0.202108
116	1	1	0.354902	0.114074	0.0598936	0.138469	0.208961		116	4	0	0.243791	0.185061	0.1841	0.355533	0.356882		117	4	1	0.212157	0.266145	0.531958	0.73584	0.649493		116	3	0	0.405683	0.411213	0.424337		116	4	0	0.545364	0.462197	0.397605
116	2	0	0.24198	0.298308	0.322526	0.317351	0.335567		116	4	1	0.278431	0.181694	0.157891	0.300156	0.321522		118	1	0	0.81696	0.81861	0.818327	0.814441	0.815329		116	3	1	0.492157	0.36659	0.312751		116	4	1	0.223529	0.240475	0.448529
116	2	1	0.244444	0.169739	0.267709	0.202108	0.169608		117	1	0	0.94732	0.957522	0.947596	0.731821	0.762881		118	1	1	0.637908	0.587707	0.559776	0.684626	0.571206		116	4	0	0.678033	0.444062	0.428467		117	1	0	0.384691	0.409759	0.736008
116	3	0	0.330588	0.39987	0.385954	0.422868	0.419003		117	1	1	0.131373	0.154104	0.800664	0.738003	0.620915		119	1	0	0.593549	0.676714	0.677263	0.675192	0.673396		116	4	1	0.354902	0.114074	0.138469		117	1	1	0.284559	0.308921	0.744846
116	3	1	0.201961	0.249314	0.255887	0.461842	0.434082		117	2	0	0.914894	0.926302	0.841608	0.734268	0.765968		119	1	1	0.679085	0.57686	0.606523	0.626996	0.580732		117	1	0	0.393045	0.444222	0.736157		117	2	0	0.722386	0.725388	0.740519
116	4	0	0.525585	0.470538	0.438596	0.458289	0.444692		117	3	0	0.855457	0.865085	0.757855	0.734825	0.756281		119	2	0	0.704569	0.680365	0.678945	0.686005	0.690556		117	1	1	0.237255	0.291722	0.737197		117	3	0	0.877712	0.88292	0.736804
116	4	1	0.223529	0.240475	0.304063	0.448529	0.157692		117	4	0	0.56361	0.549449	0.628231	0.73853	0.714487		119	2	1	0.656645	0.586757	0.596406	0.63788	0.607433		117	2	0	0.73217	0.732851	0.741704		117	4	0	0.970621	0.939154	0.730486
117	1	0	0.472712	0.478831	0.532519	0.751706	0.585722		117	4	1	0.306443	0.331038	0.506751	0.745823	0.581835		119	3	0	0.726623	0.689749	0.693051	0.670582	0.672045		117	2	1	0.615686	0.429315	0.798385		118	1	0	0.591228	0.682549	0.764017
117	1	1	0.236928	0.300001	0.563949	0.739169	0.604492		118	1	0	0.977124	1.00048	1.05611	0.949615	1.00918		119	3	1	0.700784	0.572939	0.574373	0.60631	0.560586		117	3	0	0.868399	0.865427	0.734831		118	1	1	0.637908	0.587707	0.684626
117	2	0	0.6187	0.588995	0.638692	0.740882	0.722538		118	2	0	0.975368	0.991054	1.0208	0.912334	0.977488		120	1	0	0.498039	0.600372	0.621371	0.658913	0.654979		117	4	0	0.968562	0.924126	0.731238		118	2	0	0.809608	0.801118	0.802446
117	2	1	0.427451	0.335683	0.482113	0.761874	0.533403		118	3	0	0.88496	0.8874	0.902735	0.842186	0.872741		120	2	0	0.540411	0.578386	0.592186	0.624481	0.6153		118	1	0	0.604091	0.724431	0.765066		118	3	0	0.880327	0.861817	0.827985
117	3	0	0.720811	0.732794	0.755513	0.732265	0.771165		118	4	0	0.741097	0.739813	0.722463	0.777507	0.746193		120	2	1	0.592157	0.481614	0.521818	0.553401	0.497734		118	1	1	0.6	0.57851	0.687889		118	4	0	0.975392	0.922155	0.860796
117	4	0	0.888877	0.896496	0.83379	0.73157	0.771289		118	4	1	0.637908	0.587707	0.559776	0.684626	0.571206		120	3	0	0.662325	0.676006	0.674761	0.680557	0.683619		118	2	0	0.764869	0.802169	0.808555		119	1	0	0.590487	0.588646	0.681765
118	1	0	0.733812	0.739041	0.751438	0.756024	0.729502		119	1	0	0.720143	0.774234	0.789977	0.683288	0.701636		120	3	1	0.817647	0.561141	0.596236	0.554533	0.557693		118	3	0	0.907378	0.861355	0.827761		119	1	1	0.506536	0.550515	0.649566
118	1	1	0.637908	0.587707	0.559776	0.684626	0.571206		119	2	0	0.770999	0.758167	0.755879	0.687108	0.693684		120	4	0	0.726699	0.704968	0.696013	0.679082	0.684413		118	3	1	0.713725	0.606101	0.678101		119	2	0	0.611801	0.667145	0.675214
118	2	0	0.912959	0.910477	0.895554	0.881887	0.91442		119	3	0	0.665507	0.714209	0.706018	0.684125	0.688627		120	4	1	0.386667	0.483034	0.546669	0.569544	0.529549		118	4	0	0.985915	0.88406	0.854959		119	2	1	0.695425	0.581073	0.606853
119	1	0	0.564957	0.606464	0.602754	0.638204	0.606961		119	3	1	0.719608	0.606732	0.621619	0.613429	0.585304		121	1	0	0.469453	0.55687	0.582022	0.624407	0.626929		119	1	0	0.379525	0.636166	0.673302		119	3	0	0.691176	0.705734	0.673656
119	1	1	0.651872	0.577551	0.595723	0.632004	0.597899		119	4	0	0.633934	0.61291	0.618404	0.672493	0.668754		121	1	1	0.117647	0.287749	0.297877	0.555466	0.411039		119	1	1	0.470588	0.572638	0.630759		119	3	1	0.702941	0.630864	0.624014
119	2	0	0.631046	0.667783	0.666915	0.671459	0.671104		119	4	1	0.648485	0.566882	0.575397	0.633899	0.590927		121	2	0	0.519541	0.557041	0.579869	0.611117	0.607749		119	2	0	0.630641	0.674154	0.678849		119	4	0	0.797179	0.756957	0.687546
119	2	1	0.713399	0.587172	0.584356	0.616903	0.572521		120	1	0	0.75495	0.774954	0.757344	0.689146	0.698341		121	2	1	0.322409	0.405457	0.415948	0.558089	0.49866		119	2	1	0.760784	0.541522	0.608679		119	4	1	0.944444	0.608278	0.622307
119	3	0	0.68704	0.702298	0.70706	0.69574	0.710033		120	1	1	0.498039	0.614126	0.66386	0.621862	0.593521		121	3	0	0.641268	0.618854	0.611083	0.619525	0.615534		119	3	0	0.755882	0.687718	0.679559		120	1	0	0.436905	0.525946	0.645621
119	4	0	0.845316	0.738266	0.73391	0.702281	0.716384		120	2	0	0.70894	0.689663	0.683931	0.664865	0.668828		121	3	1	0.29902	0.407612	0.438738	0.576302	0.496463		119	3	1	0.792647	0.592365	0.632851		120	1	1	0.277941	0.448539	0.542962
120	1	0	0.473791	0.52568	0.555271	0.574685	0.557067		120	2	1	0.990196	0.378814	0.471354	0.449402	0.456521		121	4	0	0.781453	0.740658	0.714827	0.665272	0.677872		119	4	0	0.913901	0.72364	0.68607		120	2	0	0.68673	0.656142	0.665523
120	1	1	0.590196	0.534546	0.547364	0.588843	0.546992		120	3	0	0.609381	0.610221	0.624417	0.655688	0.657807		121	4	1	0.447059	0.659278	0.67153	0.586445	0.581861		119	4	1	0.938725	0.596002	0.616826		120	2	1	0.611275	0.467537	0.555013
120	2	0	0.639965	0.611021	0.623725	0.617308	0.610337		120	3	1	0.478431	0.449256	0.503069	0.543371	0.497829		122	1	0	0.519353	0.524978	0.522874	0.522671	0.523748		120	1	0	0.425721	0.589266	0.639818		120	3	0	0.703212	0.714803	0.672008
120	2	1	0.132353	0.496436	0.602818	0.569736	0.550671		120	4	0	0.501219	0.499693	0.516319	0.646597	0.628413		122	1	1	0.291961	0.344299	0.404838	0.450209	0.395401		120	1	1	0.508715	0.476263	0.555444		120	3	1	0.664706	0.666528	0.613895
120	3	0	0.670327	0.659934	0.655437	0.683702	0.686508		120	4	1	0.676471	0.414666	0.389698	0.526718	0.43422		122	2	0	0.743368	0.605442	0.547023	0.538452	0.573484		120	2	0	0.660588	0.712837	0.681455		120	4	0	0.842968	0.783032	0.689854
120	3	1	0.663399	0.569505	0.601969	0.599103	0.545126		121	1	0	0.816231	0.884199	0.862189	0.66162	0.687308		122	2	1	0.354248	0.37391	0.389416	0.3276	0.296793		120	3	0	0.708541	0.672726	0.670723		120	4	1	0.821569	0.474078	0.552052
120	4	0	0.726594	0.729657	0.716692	0.700978	0.709829		121	2	0	0.805392	0.822174	0.784309	0.663594	0.681292		124	1	0	0.670534	0.680123	0.704145	0.69307	0.699854		120	3	1	0.645098	0.743468	0.659663		121	1	0	0.302115	0.419099	0.607793
120	4	1	0.637908	0.368649	0.444635	0.477212	0.442372		121	2	1	0.447059	0.659278	0.67153	0.586445	0.581861		124	1	1	0.429739	0.576502	0.608938	0.652212	0.619985		120	4	0	0.852603	0.699271	0.677954		121	1	1	0.226797	0.348093	0.557737
121	1	0	0.522933	0.484356	0.474564	0.530444	0.504552		121	3	0	0.727745	0.698328	0.677349	0.635052	0.646099		124	2	0	0.750417	0.743191	0.745024	0.732611	0.735512		120	4	1	0.652941	0.45784	0.532567		121	2	0	0.578466	0.571028	0.617445
121	1	1	0.412549	0.517773	0.562369	0.585357	0.563753		121	3	1	0.514706	0.583047	0.594569	0.590357	0.5778		124	2	1	0.567647	0.57028	0.575565	0.661245	0.620638		121	1	0	0.345098	0.447008	0.592817		121	2	1	0.494118	0.57071	0.583529
121	2	0	0.477953	0.516298	0.523751	0.584888	0.567044		121	4	0	0.495263	0.482465	0.50825	0.616363	0.603393		124	3	0	0.805627	0.771601	0.737854	0.750691	0.738692		121	1	1	0.191317	0.341721	0.561107		121	3	0	0.754085	0.707527	0.63921
121	2	1	0.264314	0.389545	0.400327	0.579421	0.520315		121	4	1	0.254118	0.359031	0.377533	0.558659	0.473191		124	4	0	0.693203	0.741726	0.72993	0.756402	0.757174		121	2	0	0.549601	0.584802	0.623508		121	4	0	0.899837	0.836756	0.669841
121	3	0	0.558253	0.578854	0.600677	0.632095	0.631339		122	1	0	0.59472	0.632733	0.603831	0.569497	0.587415		124	4	1	0.621569	0.470023	0.430884	0.565662	0.471849		121	2	1	0.446405	0.503938	0.571		122	1	0	0.319812	0.316478	0.450959
121	3	1	0.211111	0.29303	0.274172	0.509952	0.349679		122	1	1	0.278431	0.422728	0.49992	0.45294	0.432603		125	1	0	0.470245	0.612174	0.664574	0.620001	0.62829		121	3	0	0.744902	0.714126	0.645802		122	1	1	0.319935	0.279809	0.417054
121	4	0	0.78435	0.757992	0.738096	0.677515	0.696342		122	2	0	0.452571	0.374182	0.416201	0.448622	0.439918		125	2	0	0.785231	0.772797	0.749781	0.760111	0.757958		121	4	0	0.906242	0.798171	0.671343		122	2	0	0.449205	0.437839	0.498544
122	1	0	0.409861	0.447998	0.485528	0.478272	0.467294		122	2	1	0.199346	0.286732	0.366674	0.382142	0.33197		125	3	0	0.785644	0.740573	0.727915	0.753594	0.753076		122	1	0	0.222904	0.361716	0.499322		122	2	1	0.232773	0.370133	0.418959
122	1	1	0.308772	0.352191	0.413488	0.438213	0.395189		122	3	0	0.398555	0.299073	0.327617	0.420819	0.384201		125	3	1	0.622549	0.614578	0.675352	0.63209	0.579167		122	1	1	0.190045	0.321509	0.450023		122	3	0	0.528139	0.570044	0.537271
122	2	0	0.624375	0.584652	0.548736	0.554023	0.568467		122	3	1	0.360131	0.277502	0.296207	0.428691	0.338206		125	4	0	0.720947	0.704972	0.713662	0.691987	0.692048		122	2	0	0.34016	0.435362	0.48163		122	3	1	0.226797	0.447617	0.468798
122	2	1	0.258824	0.329022	0.352183	0.415233	0.322454		122	4	0	0.337647	0.238291	0.210888	0.437162	0.329067		125	4	1	0.72409	0.633545	0.67239	0.616	0.619133		122	2	1	0.435948	0.331691	0.418442		122	4	0	0.800764	0.752527	0.593127
122	3	0	0.883824	0.792475	0.657798	0.659621	0.698659		124	1	0	0.795033	0.860545	0.818132	0.748434	0.744339		127	1	0	0.587255	0.797686	0.842978	0.886479	0.902071		122	3	0	0.677521	0.55069	0.525433		122	4	1	0.752941	0.716223	0.643236
124	1	0	0.629836	0.643353	0.672066	0.658868	0.658187		124	2	0	0.763014	0.758464	0.759146	0.73027	0.729903		127	2	0	0.755556	0.808963	0.808041	0.819524	0.812406		122	3	1	0.453922	0.459489	0.406509		124	1	0	0.554789	0.578663	0.707785
124	1	1	0.350196	0.557511	0.575781	0.648152	0.623145		124	2	1	0.679412	0.687229	0.7234	0.700161	0.686455		127	2	1	0.468235	0.664568	0.667868	0.794791	0.675294		122	4	0	0.828693	0.73232	0.579791		124	1	1	0.355392	0.52659	0.646329
124	2	0	0.687559	0.685644	0.706066	0.69549	0.687105		124	3	0	0.727626	0.666639	0.697403	0.719172	0.72659		127	3	0	0.863463	0.868271	0.865504	0.853641	0.862105		124	1	0	0.454275	0.574846	0.689169		124	2	0	0.669223	0.669239	0.717791
124	2	1	0.622059	0.58476	0.616378	0.686082	0.634696		124	3	1	0.523039	0.609269	0.650112	0.658617	0.649807		127	3	1	0.6	0.502753	0.531303	0.587755	0.540963		124	1	1	0.423333	0.534602	0.640522		124	2	1	0.762255	0.597987	0.634642
124	3	0	0.746065	0.744836	0.737161	0.739532	0.743464		124	4	0	0.58225	0.555685	0.580544	0.688287	0.690335		127	4	0	0.87597	0.82942	0.825551	0.813962	0.816761		124	2	0	0.731438	0.662555	0.711261		124	3	0	0.797707	0.765661	0.72831
124	3	1	0.581699	0.5847	0.587534	0.631885	0.59641		124	4	1	0.4507	0.505598	0.498665	0.630231	0.56335		127	4	1	0.592157	0.600795	0.59591	0.723734	0.691166		124	3	0	0.808428	0.767339	0.74286		124	3	1	0.713725	0.746049	0.737208
124	4	0	0.826969	0.807267	0.780974	0.78005	0.787722		125	1	0	0.838235	0.920702	0.847959	0.781731	0.783215		128	2	0	0.357487	0.593106	0.631206	0.654171	0.632578		124	3	1	0.79085	0.668231	0.680395		124	4	0	0.881405	0.878442	0.744548
124	4	1	0.621569	0.470023	0.430884	0.565662	0.471849		125	2	0	0.786754	0.869829	0.812856	0.766597	0.764198		128	3	0	0.537059	0.658554	0.659101	0.658942	0.662036		124	4	0	0.893235	0.886907	0.752787		125	1	0	0.532843	0.548038	0.667736
125	1	0	0.490649	0.559816	0.62507	0.557058	0.551297		125	2	1	0.745098	0.782544	0.800325	0.70715	0.712573		128	4	0	0.736268	0.65956	0.653372	0.651163	0.655181		125	1	0	0.383759	0.551568	0.637644		125	1	1	0.517157	0.546943	0.697421
125	1	1	0.632353	0.615356	0.668853	0.642818	0.636054		125	3	0	0.777074	0.768815	0.752185	0.748601	0.748314		128	4	1	0.675817	0.476879	0.533488	0.590934	0.525802		125	1	1	0.611485	0.580999	0.645215		125	2	0	0.698903	0.677056	0.714912
125	2	0	0.571867	0.635417	0.679619	0.654396	0.657167		125	3	1	0.718137	0.638267	0.694686	0.572649	0.554571		129	1	0	0.588107	0.702186	0.729923	0.716119	0.726645		125	2	0	0.731513	0.694038	0.739747		125	2	1	0.637255	0.46002	0.424361
125	2	1	0.844608	0.673067	0.707476	0.613639	0.614317		125	4	0	0.623926	0.587186	0.635594	0.669098	0.671998		129	2	0	0.774236	0.754857	0.751802	0.768814	0.768136		125	2	1	0.679902	0.664495	0.608339		125	3	0	0.787879	0.772942	0.730572
125	3	0	0.720761	0.706834	0.718624	0.731089	0.738468		125	4	1	0.616013	0.53693	0.59652	0.615416	0.575489		129	2	1	0.239216	0.492545	0.550625	0.666052	0.644023		125	3	0	0.795199	0.780991	0.748688		125	3	1	0.772549	0.625371	0.553809
125	3	1	0.543791	0.579293	0.638604	0.597692	0.511782		127	1	0	0.951127	0.971725	0.961275	0.884913	0.892975		129	3	0	0.720655	0.687235	0.695142	0.674192	0.669893		125	3	1	0.901961	0.698655	0.577341		125	4	0	0.85332	0.883581	0.769224
125	4	0	0.838707	0.80461	0.762599	0.785856	0.783962		127	1	1	0.223529	0.747086	0.753748	0.697254	0.618898		129	3	1	0.446405	0.532606	0.585941	0.686746	0.633939		125	4	0	0.927026	0.835262	0.749257		125	4	1	0.745098	0.782544	0.70715
127	1	0	0.685452	0.700115	0.720638	0.702125	0.689121		127	2	0	0.927194	0.917809	0.906077	0.864147	0.875798		129	4	0	0.933007	0.868182	0.805596	0.79626	0.790816		127	1	0	0.55727	0.668983	0.76169		127	1	0	0.51595	0.669108	0.763236
127	1	1	0.586928	0.614026	0.608867	0.72199	0.679248		127	3	0	0.784394	0.797309	0.806233	0.818648	0.827658		131	1	0	0.690502	0.73085	0.732987	0.718946	0.722554		127	1	1	0.419328	0.584768	0.735591		127	1	1	0.446569	0.575359	0.720777
127	2	0	0.789636	0.771648	0.779188	0.782218	0.777772		127	3	1	0.694771	0.740868	0.758775	0.830462	0.756572		131	1	1	0.505882	0.521002	0.54828	0.535752	0.481556		127	2	0	0.826591	0.816928	0.81153		127	2	0	0.854361	0.82036	0.818392
127	2	1	0.603922	0.531929	0.544171	0.65836	0.633942		127	4	0	0.650267	0.597452	0.610973	0.733428	0.705898		131	2	0	0.79225	0.772446	0.768872	0.769363	0.778798		127	2	1	0.791503	0.711798	0.769169		127	2	1	0.868627	0.81295	0.845216
127	3	0	0.877531	0.883014	0.875376	0.87816	0.880447		127	4	1	0.500327	0.543181	0.537368	0.711334	0.632248		131	3	0	0.729081	0.740474	0.739008	0.74681	0.745814		127	3	0	0.977222	0.932803	0.880208		127	3	0	0.980915	0.918944	0.884616
127	3	1	0.468235	0.664568	0.667868	0.794791	0.675294		128	1	0	0.747567	0.788397	0.738828	0.665176	0.6703		131	3	1	0.563585	0.58365	0.618707	0.590003	0.557366		127	4	0	0.989412	0.931587	0.875166		127	4	0	0.990196	0.939554	0.861954
127	4	0	0.949942	0.945612	0.930849	0.909711	0.933613		128	2	0	0.716503	0.755551	0.714344	0.658284	0.674118		131	4	0	0.73052	0.688462	0.696403	0.680722	0.676778		128	1	0	0.360131	0.576717	0.645868		128	1	0	0.571035	0.523589	0.652106
128	1	0	0.62112	0.573971	0.603144	0.60814	0.600166		128	3	0	0.614538	0.660429	0.655809	0.647872	0.648182		131	4	1	0.5	0.479389	0.479384	0.55048	0.523207		128	2	0	0.613209	0.660995	0.653504		128	1	1	0.675817	0.476879	0.590934
128	1	1	0.637255	0.502143	0.579103	0.621353	0.618386		128	4	0	0.615388	0.554457	0.593063	0.651633	0.645256		132	1	0	0.626726	0.663437	0.653667	0.688831	0.683165		128	2	1	0.675817	0.476879	0.590934		128	2	0	0.626405	0.626076	0.655313
128	2	0	0.58765	0.631903	0.63882	0.649216	0.645364		128	4	1	0.675817	0.476879	0.533488	0.590934	0.525802		132	1	1	0.0483066	0.295237	0.409892	0.337169	0.307638		128	3	0	0.752712	0.711707	0.65646		128	3	0	0.631601	0.676785	0.645079
128	2	1	0.6	0.472172	0.508883	0.57093	0.482795		129	1	0	0.844941	0.871709	0.830812	0.782829	0.776742		132	2	0	0.742824	0.576956	0.569601	0.490708	0.512162		128	4	0	0.874771	0.663519	0.65782		128	4	0	0.769673	0.779618	0.661083
128	3	0	0.610544	0.621865	0.634474	0.654346	0.65043		129	2	0	0.782951	0.768528	0.764312	0.747051	0.751022		132	2	1	0.622876	0.503231	0.51699	0.336767	0.353049		129	1	0	0.489741	0.542017	0.65005		129	1	0	0.500172	0.536301	0.658129
128	3	1	0.790196	0.456321	0.512477	0.580519	0.476224		129	3	0	0.590385	0.60702	0.660123	0.674161	0.682572		133	2	0	0.654248	0.727411	0.740372	0.733415	0.742816		129	1	1	0.394608	0.522591	0.681573		129	1	1	0.308497	0.517884	0.700793
128	4	0	0.724084	0.714424	0.690819	0.672696	0.683997		129	3	1	0.652941	0.536713	0.600122	0.623913	0.596115		133	2	1	0.59902	0.643354	0.662146	0.692509	0.650904		129	2	0	0.690686	0.711492	0.74229		129	2	0	0.669059	0.711828	0.73667
129	1	0	0.618576	0.609018	0.646001	0.616622	0.633334		129	4	0	0.584604	0.501637	0.52825	0.657066	0.644849		133	3	0	0.707013	0.732564	0.732205	0.735543	0.742754		129	3	0	0.80451	0.796051	0.745295		129	2	1	0.652941	0.536713	0.623913
129	1	1	0.323529	0.535896	0.585571	0.696716	0.684073		129	4	1	0.308497	0.517884	0.569442	0.700793	0.649909		133	3	1	0.607451	0.601979	0.631427	0.677859	0.643456		129	4	0	0.94866	0.878354	0.785159		129	3	0	0.816242	0.802942	0.75177
129	2	0	0.664745	0.673995	0.694216	0.669873	0.680353		131	1	0	0.809651	0.832881	0.820369	0.759982	0.771235		133	4	0	0.744096	0.723461	0.72251	0.712171	0.71429		131	1	0	0.564392	0.66833	0.699025		129	4	0	0.951634	0.879387	0.778072
129	2	1	0.465686	0.509285	0.568653	0.666429	0.588847		131	1	1	0.560784	0.744935	0.746259	0.75228	0.64403		133	4	1	0.618207	0.626651	0.609153	0.678996	0.635912		131	1	1	0.52	0.543083	0.570279		131	1	0	0.599077	0.606271	0.718232
129	3	0	0.722865	0.715823	0.721244	0.745889	0.728486		131	2	0	0.788429	0.783952	0.778369	0.751589	0.762085		134	2	0	0.671123	0.762225	0.76927	0.771148	0.79112		131	2	0	0.691853	0.724238	0.734735		131	1	1	0.515468	0.520656	0.550057
129	4	0	0.842978	0.840504	0.809276	0.809267	0.808066		131	3	0	0.721324	0.728195	0.735666	0.753543	0.75595		134	2	1	0.00980392	0.335781	0.372879	0.516059	0.460045		131	2	1	0.634314	0.609055	0.56036		131	2	0	0.682422	0.731934	0.729053
131	1	0	0.629857	0.652204	0.663528	0.615127	0.608216		131	3	1	0.589542	0.61853	0.647219	0.598813	0.603966		134	3	0	0.76328	0.762073	0.756871	0.764383	0.774594		131	3	0	0.797778	0.770297	0.756952		131	2	1	0.609804	0.654349	0.624333
131	1	1	0.565359	0.572545	0.600721	0.578479	0.572122		131	4	0	0.63559	0.602202	0.615761	0.709661	0.693944		134	3	1	0.261765	0.518348	0.518918	0.619902	0.518124		131	4	0	0.902026	0.806157	0.77954		131	3	0	0.79134	0.787804	0.74631
131	2	0	0.665312	0.686173	0.694674	0.696863	0.692385		131	4	1	0.517402	0.506053	0.539442	0.534349	0.486883		134	4	0	0.733973	0.717225	0.716861	0.7129	0.71313		132	1	0	0.0881519	0.262518	0.350758		131	4	0	0.890065	0.83502	0.779849
131	2	1	0.501569	0.546651	0.581508	0.573246	0.500337		132	1	0	0.768452	0.794688	0.778004	0.729727	0.747924		134	4	1	0.458467	0.57036	0.574685	0.627401	0.591294		132	1	1	0.131976	0.329643	0.343398		132	1	0	0.286388	0.295027	0.446295
131	3	0	0.733971	0.748621	0.747308	0.773479	0.776222		132	1	1	0.423775	0.515107	0.59167	0.371142	0.391709		135	1	0	0.836668	0.832166	0.835237	0.829149	0.830515		132	2	0	0.676092	0.714172	0.669045		132	1	1	0.1	0.229979	0.302673
131	3	1	0.568627	0.48042	0.491581	0.486406	0.416573		132	2	0	0.609517	0.546337	0.573054	0.588737	0.599373		135	1	1	0.576797	0.701322	0.711757	0.792741	0.690974		132	2	1	0.592157	0.492946	0.336865		132	2	0	0.627276	0.623292	0.649426
131	4	0	0.867157	0.820381	0.808802	0.789653	0.802879		132	2	1	0.0369281	0.252695	0.391662	0.320888	0.289465											132	3	0	0.835294	0.780385	0.754917		132	2	1	0.0578431	0.421453	0.39628
132	1	0	0.311289	0.345157	0.403665	0.358543	0.324988		132	3	0	0.401219	0.345315	0.349944	0.494076	0.452649											132	3	1	0.776471	0.502799	0.254688		132	3	0	0.80289	0.793967	0.743301
132	1	1	0.21826	0.36495	0.44452	0.343551	0.326322		132	3	1	0.285294	0.252808	0.250632	0.292982	0.254974											132	4	0	0.893366	0.742226	0.742366		132	3	1	0.561438	0.541409	0.357306
132	2	0	0.732392	0.589948	0.572774	0.558266	0.579621		132	4	0	0.250624	0.177981	0.0789824	0.318254	0.204688											133	1	0	0.645505	0.696256	0.717181		132	4	0	0.858283	0.829664	0.719998
132	2	1	0.776471	0.427795	0.498437	0.232645	0.281168		132	4	1	0.0862745	0.124357	0.0261674	0.249031	0.121904											133	1	1	0.595238	0.613353	0.684788		132	4	1	0.776471	0.558559	0.325517
132	3	0	0.816176	0.816174	0.773068	0.812125	0.827715		133	1	0	0.759082	0.768383	0.761224	0.728775	0.734804											133	2	0	0.689216	0.718296	0.727131		133	1	0	0.600709	0.665017	0.706613
132	4	0	0.878309	0.831328	0.77531	0.855665	0.865746		133	1	1	0.538235	0.681376	0.671953	0.690058	0.632286											133	2	1	0.664706	0.605405	0.680265		133	1	1	0.606033	0.618798	0.680648
133	1	0	0.707869	0.695741	0.701059	0.696904	0.693059		133	2	0	0.731224	0.723945	0.723906	0.723258	0.726045											133	3	0	0.750249	0.738528	0.72174		133	2	0	0.673978	0.709564	0.720047
133	1	1	0.617429	0.619507	0.618812	0.682537	0.640101		133	3	0	0.67085	0.674874	0.69009	0.714947	0.719667											133	3	1	0.568627	0.648805	0.684476		133	2	1	0.684314	0.638781	0.678861
133	2	0	0.740616	0.735134	0.732361	0.723054	0.724973		133	3	1	0.588235	0.635634	0.651252	0.68541	0.65309											133	4	0	0.821849	0.752923	0.719605		133	3	0	0.75598	0.744898	0.727738
133	2	1	0.576471	0.707424	0.664648	0.673487	0.629278		133	4	0	0.676649	0.619612	0.60951	0.676014	0.673679											133	4	1	0.62451	0.632517	0.672191		133	4	0	0.851961	0.774761	0.728447
133	3	0	0.729916	0.73502	0.734596	0.734093	0.742462		133	4	1	0.695098	0.558833	0.547895	0.665973	0.620293											134	1	0	0.468	0.651092	0.681961		134	1	0	0.393804	0.651072	0.690052
133	3	1	0.607353	0.600043	0.627885	0.677741	0.64507		134	1	0	0.773182	0.772846	0.77406	0.738608	0.750197											134	1	1	0.235686	0.499045	0.587392		134	1	1	0.235686	0.499045	0.587392
133	4	0	0.75	0.770191	0.760369	0.749398	0.767025		134	1	1	0.196078	0.622028	0.608991	0.59489	0.567817											134	2	0	0.711765	0.739684	0.734446		134	2	0	0.705251	0.724602	0.716649
134	1	0	0.700871	0.661574	0.665958	0.640138	0.634728		134	2	0	0.733881	0.69608	0.692683	0.710875	0.704555											134	2	1	0.768627	0.664362	0.717625		134	2	1	0.768627	0.664362	0.717625
134	1	1	0.55	0.540169	0.543805	0.591117	0.576825		134	2	1	0.525098	0.601354	0.630157	0.662721	0.646914											134	3	0	0.774341	0.732381	0.71528		134	3	0	0.827795	0.744448	0.72301
134	2	0	0.619401	0.663279	0.665545	0.671712	0.654519		134	3	0	0.603922	0.606419	0.606628	0.677275	0.66434											134	3	1	0.818627	0.709016	0.733229		134	3	1	0.816993	0.663873	0.688577
134	2	1	0.487255	0.633324	0.646227	0.650626	0.646748		134	3	1	0.532353	0.49692	0.489925	0.603184	0.533609											134	4	0	0.94111	0.761026	0.745292		134	4	0	0.955784	0.763932	0.748206
134	3	0	0.726817	0.721834	0.719243	0.732001	0.732585		134	4	0	0.443791	0.536411	0.525323	0.655449	0.616226											134	4	1	0.813725	0.573588	0.599272		135	1	0	0.615411	0.703515	0.809168
134	3	1	0.417974	0.545617	0.53297	0.632223	0.549392		134	4	1	0.116667	0.392952	0.397399	0.573129	0.464031											135	1	0	0.564469	0.768404	0.813446		135	1	1	0.778431	0.652011	0.776445
134	4	0	0.805229	0.779388	0.777306	0.768366	0.783806		135	1	0	0.912745	0.92061	0.938497	0.845591	0.902467											135	1	1	0.17451	0.758534	0.816977		135	2	0	0.85504	0.832031	0.835893
134	4	1	0.00980392	0.37955	0.430957	0.539597	0.481763		135	1	1	0.00980392	0.79206	0.907803	0.828492	0.797203											135	2	0	0.818541	0.832503	0.829003		135	2	1	0.375163	0.750633	0.809036
135	1	0	0.75323	0.755752	0.765961	0.801398	0.745873		135	2	0	0.898704	0.823727	0.855752	0.825274	0.836337											135	2	1	0.745752	0.668255	0.778033		135	3	0	0.909641	0.875307	0.834373
135	1	1	0.576797	0.701322	0.711757	0.792741	0.690974		135	2	1	0.339216	0.725008	0.76008	0.805462	0.705631											135	3	0	0.965636	0.880815	0.834637		135	4	0	0.956438	0.911371	0.8365
135	2	0	0.922684	0.910176	0.906645	0.856014	0.914762		135	3	0	0.797788	0.74496	0.749593	0.804424	0.765658											135	3	1	0.87451	0.686099	0.788391
135	3	0	0.977255	0.968709	0.952053	0.893691	1.00384		135	3	1	0.776471	0.73483	0.753291	0.793155	0.757395											135	4	0	0.990196	0.845643	0.839072
									135	4	0	0.545386	0.681505	0.588098	0.814909	0.678953
									135	4	1	0.778431	0.652011	0.616457	0.776445	0.628539

## Sheet: SupFig 6
a			b
Normative Confidence Prediction	Heuristic Confidence Prediction		Normative Confidence Prediction	Heuristic Confidence Prediction
0.622861	0.689072		0.689433	0.579518
0.801012	0.700073		0.613542	0.649365
0.665684	0.707263		0.549981	0.648478
0.479278	0.697009		0.530176	0.62732
0.647494	0.718774		0.700545	0.64944
0.720379	0.711594		0.394554	0.556876
0.527586	0.694305		0.529875	0.641831
0.646359	0.717399		0.496136	0.647985
0.672701	0.69087		0.429424	0.666592
0.614424	0.706214		0.508488	0.628944
0.573828	0.699078		0.589832	0.659319
0.480868	0.701457		0.703846	0.660232
0.696441	0.707786		0.470634	0.640717
0.602795	0.690648		0.7033	0.636344
0.735867	0.71944		0.543872	0.657633
0.671323	0.716207		0.434028	0.628039
0.729819	0.705208		0.591203	0.648145
0.732518	0.729016		0.558564	0.616561
0.550953	0.723535		0.631196	0.616966
0.720897	0.708743		0.561679	0.643481
0.647573	0.704972		0.479722	0.637926
0.706138	0.709234		0.599887	0.634195
0.534021	0.710364		0.666466	0.640973
0.696061	0.725752		0.655811	0.665687
0.612437	0.705702		0.677632	0.621936
0.62737	0.684226		0.650473	0.655925
0.556774	0.705297		0.512768	0.643677
0.529309	0.698428		0.517883	0.655692
0.65009	0.700748		0.613624	0.618029
0.799421	0.715548		0.730846	0.641318
0.558217	0.7115		0.547138	0.656079
0.92334	0.712191		0.586079	0.661047
0.72209	0.69457		0.740583	0.636141
0.641146	0.69572		0.4566	0.621048
0.800688	0.727412		0.641516	0.659269
0.780882	0.709907		0.504172	0.6407
0.777888	0.694884		0.478478	0.601596
0.67689	0.72064		0.630754	0.646916
0.632256	0.690837		0.594471	0.684592
0.598401	0.687449		0.505313	0.649596
0.524274	0.708996		0.52157	0.640674
0.710767	0.699833		0.573325	0.638932
0.869132	0.710651		0.516948	0.615408
0.685693	0.69741		0.498488	0.662162
0.609855	0.721609		0.741048	0.646788
0.699486	0.671327		0.893675	0.649688
0.812531	0.73329		0.560481	0.637379
0.809699	0.703591		0.45223	0.654522
0.55999	0.693669		0.632559	0.635507
0.666569	0.686099		0.885203	0.640405
0.716417	0.718612		0.587281	0.650146
0.717368	0.691951		0.476648	0.649719
0.67221	0.7099		0.59318	0.632303
0.570613	0.699518		0.517652	0.647692
0.69683	0.7127		0.53223	0.636058
0.659052	0.706199		0.667021	0.600354
0.679037	0.705079		0.541084	0.660844
0.655991	0.706445		0.531198	0.642605
0.788636	0.723947		0.653833	0.633248
0.736849	0.730139		0.490899	0.663338
0.532535	0.707748		0.845712	0.651214
0.563356	0.705833		0.426129	0.59627
0.58998	0.69449		0.698874	0.628897
0.730917	0.706609		0.625637	0.621137
0.825132	0.710828		0.775778	0.612228
0.770737	0.707557		0.567869	0.660054
0.725968	0.685929		0.638691	0.635887
0.578964	0.698334		0.639718	0.642945
0.799053	0.698378		0.786534	0.637733
0.800928	0.715416		0.547684	0.658765
0.836206	0.691554		0.693064	0.622455
0.495406	0.706284		0.560937	0.649588
0.727976	0.691531		0.634486	0.639
0.629949	0.6724		0.717817	0.665305
0.677169	0.699295		0.862233	0.641064
0.791177	0.711111		0.650423	0.641971
0.720829	0.715332		0.630588	0.635875
0.869369	0.716093		0.606202	0.656081
0.794779	0.702428		0.501021	0.622927
0.873477	0.690706		0.559294	0.641342
0.749078	0.704953		0.539465	0.611393
0.849961	0.71456		0.597959	0.645999
0.570939	0.677385		0.59019	0.662853
0.711935	0.684665		0.673916	0.637696
0.597627	0.712614		0.345483	0.539262
0.686711	0.693331		0.809922	0.626846
0.623931	0.697543		0.624144	0.63835
0.499692	0.714073		0.760247	0.648226
0.631832	0.711292		0.752169	0.637964
0.660679	0.723469		0.624181	0.663043
0.780697	0.69856		0.495242	0.64593
0.592367	0.685831		0.618963	0.64497
0.822171	0.704972		0.68655	0.650493
0.857908	0.706338		0.703149	0.64353
0.745202	0.700408		0.593535	0.662121
0.886185	0.7234		0.656511	0.642645
0.695326	0.705452		0.74791	0.651796
0.660877	0.67517		0.53929	0.624606
0.830671	0.704242		0.212276	0.553809
0.760119	0.682974		0.512031	0.649065
0.56045	0.709651		0.668209	0.658039
0.913849	0.730719		0.622206	0.625209
0.572927	0.722898		0.543712	0.645203
0.563635	0.720836		0.573538	0.643633
0.800359	0.693653		0.484455	0.645131
0.557902	0.700949		0.420537	0.651265
0.579891	0.712617		0.142204	0.526204
0.805152	0.701098		0.68625	0.625443
0.752944	0.692301		0.581007	0.622998
0.798322	0.708332		0.584248	0.648762
0.710195	0.700954		0.596228	0.640708
0.624642	0.695463		0.445356	0.636609
0.978796	0.716342		0.519693	0.617382
0.830791	0.726311		0.818261	0.652385
0.709474	0.70463		0.746419	0.657935
0.75169	0.687688		0.67439	0.645589
0.797408	0.709081		0.799643	0.673749
0.692932	0.714781		0.532494	0.612899
0.644252	0.676973		0.54616	0.635924
0.792452	0.714253		0.592385	0.637892
0.810233	0.686831		0.642841	0.655652
0.789694	0.745381		0.66352	0.647404
0.693435	0.719761		0.515308	0.606584
0.834838	0.714988		0.535037	0.635591
0.50739	0.712147		0.513808	0.603376
0.610469	0.714899		0.679267	0.646964
0.648282	0.715747		0.728259	0.649575
0.673338	0.715733		0.619796	0.643344
0.810901	0.713109		0.809013	0.655424
0.735722	0.72628		0.733122	0.638784
0.712505	0.713949		0.632098	0.641547
0.706145	0.720855		0.68019	0.644023
0.816899	0.715604		0.725226	0.655394
0.658854	0.727772		0.805774	0.630882
0.800604	0.723377		0.702935	0.650903
0.706828	0.714964		0.626755	0.651341
0.698555	0.684673		0.47608	0.629826
0.748969	0.70912		0.76239	0.644142
0.759707	0.718952		0.96154	0.641005
0.768893	0.695815		0.485697	0.600715
0.614953	0.698562		0.588463	0.640654
0.725889	0.6884		0.571784	0.638508
0.774025	0.680499		0.61902	0.664027
0.91831	0.730309		0.541898	0.635301
0.707459	0.710731		0.661692	0.62945
0.706514	0.684648		0.738392	0.616986
0.609565	0.71562		0.784532	0.612941
0.76036	0.731027		0.971514	0.65534
0.898324	0.695123		0.954388	0.64583
0.67329	0.695337		0.748467	0.65432
0.582702	0.710773		0.306901	0.547579
0.855154	0.729542		0.599474	0.638864
0.779597	0.732583		0.646368	0.653662
0.799084	0.702992		0.803605	0.635035
0.812639	0.696034		0.709807	0.645429
0.877813	0.718726		0.746654	0.630976
0.544642	0.701401		0.717435	0.644896
0.535146	0.717341		0.736905	0.657806
0.790661	0.738017		0.619834	0.663504
0.830411	0.745825		0.533423	0.645177
0.836017	0.706706		0.420008	0.627029
0.542422	0.636334		0.669044	0.655187
0.653726	0.626827		0.608925	0.643822
0.66184	0.629257		0.874111	0.645375
0.408448	0.610284		0.725051	0.611027
0.630101	0.60767		0.605222	0.629792
0.59404	0.578674		0.711973	0.625385
0.668554	0.621093		0.554575	0.662382
0.654372	0.638708		0.587268	0.642296
0.589219	0.611788		0.615625	0.647228
0.731795	0.639158		0.581877	0.645851
0.526802	0.602862		0.558551	0.627361
0.654193	0.62961		0.629978	0.650971
0.398451	0.539502		0.213687	0.535311
0.635328	0.606521		0.743828	0.63142
0.385318	0.547934		0.603426	0.623107
0.739203	0.650598		0.654827	0.646611
0.548374	0.557942		0.747579	0.634175
0.486689	0.558897		0.423268	0.594084
0.391164	0.567689		0.467043	0.63438
0.529642	0.593687		0.732314	0.663119
0.656494	0.627306		0.768979	0.651857
0.489342	0.549724		1.01009	0.629028
0.741059	0.662322		0.801732	0.651034
0.401988	0.547538		0.81494	0.634837
0.456402	0.577678		0.667563	0.662809
0.771758	0.678798		0.607494	0.651018
0.757182	0.652285		0.921491	0.656381
0.687319	0.644376		0.651013	0.641488
0.660121	0.603003		0.526673	0.591281
0.554879	0.602304		0.705564	0.664702
0.53544	0.527816		0.83864	0.642298
0.680933	0.600098		0.650068	0.638014
0.571422	0.594874		1.13284	0.640524
0.567079	0.605185		0.573032	0.628452
0.557086	0.556206		0.720767	0.621372
0.503378	0.636991		0.689849	0.636812
0.880684	0.697786		0.628287	0.608326
0.395621	0.577202		0.853044	0.645429
0.592385	0.608185		0.720127	0.669599
0.767841	0.690991		0.628509	0.651996
0.573066	0.601584		0.800154	0.651708
0.655602	0.612425		0.826477	0.649075
0.498693	0.560374		0.671651	0.635237
0.579496	0.610299		0.733612	0.610206
0.657945	0.713425		0.625426	0.646072
0.710818	0.649388		0.717922	0.63884
0.51518	0.538196		1.28411	0.64706
0.663034	0.611054		0.633497	0.674115
0.499953	0.55165		0.731498	0.619929
0.730574	0.651338		0.588067	0.621568
0.351317	0.528062		0.514937	0.643067
0.441379	0.572813		0.673992	0.656115
0.389157	0.555706		0.799665	0.626039
0.639522	0.592496		0.613619	0.634046
0.547917	0.555662		0.90855	0.651487
0.701215	0.629216		0.587747	0.623293
0.458609	0.557835		0.841657	0.626296
0.616058	0.605168		0.556739	0.588657
0.754403	0.664171		0.646071	0.637145
0.540642	0.578875		0.603929	0.646626
0.378354	0.606977		0.700214	0.621361
0.669739	0.598068		0.554557	0.644371
0.399113	0.55077		0.66574	0.651869
0.558045	0.565717		0.570198	0.630046
0.797738	0.700157		0.674723	0.645007
0.607489	0.64045		0.707102	0.609481
0.64127	0.625455		0.776869	0.658892
0.64331	0.631865		0.732424	0.634768
0.695032	0.613909		0.97767	0.665919
0.44291	0.655548		0.553551	0.626393
0.833041	0.706543		0.536751	0.629959
0.446698	0.583568		0.557693	0.640809
0.776983	0.677744		0.676033	0.603191
0.57262	0.572535		0.782896	0.636867
0.655221	0.63576		0.60832	0.64022
0.544139	0.55543		0.654216	0.653206
0.616398	0.618677		0.498286	0.641753
0.534124	0.593366		0.778308	0.645529
0.562929	0.576378		0.679944	0.630372
0.545655	0.561353		0.547765	0.675046
0.52617	0.616796		0.34489	0.642401
0.77493	0.67903		0.650573	0.66528
0.38252	0.547055		0.489191	0.6314
0.495351	0.519991		0.298863	0.608725
0.596977	0.642153		0.600784	0.546179
0.755257	0.690466		0.660307	0.511793
0.492889	0.590683		0.676871	0.651272
0.546251	0.563708		0.20988	0.361838
0.542685	0.592434		0.478203	0.559542
0.677855	0.617861		0.224871	0.342475
0.573419	0.578262		0.21242	0.274313
0.597923	0.581427		0.782249	0.648339
0.502801	0.588439		0.409825	0.534769
0.726335	0.627877		0.777097	0.639649
0.589403	0.572577		0.749699	0.651883
0.567605	0.557996		0.291922	0.188792
0.704183	0.644853		0.362834	0.664558
0.55482	0.541471		0.735937	0.655193
0.59364	0.607301		0.670664	0.645209
0.365082	0.558011		0.530101	0.661344
0.781084	0.658261		0.560056	0.639417
0.584517	0.592374		0.642242	0.556579
0.447089	0.517263		0.763435	0.646338
0.673927	0.591815		0.627547	0.655772
0.702995	0.708173		0.190229	0.187112
0.714756	0.666018		0.148008	0.317802
0.666106	0.626451		0.183684	0.379017
0.457963	0.606954		0.553446	0.475158
0.581926	0.602935		0.4843	0.527098
0.496352	0.542815		0.782609	0.656087
0.398704	0.551839		0.527058	0.594722
0.369353	0.522093		0.497882	0.46674
0.743204	0.683392		0.665933	0.621034
0.63197	0.605252		0.754742	0.661092
0.596562	0.592355		0.608289	0.623352
0.698098	0.616736		0.670837	0.508139
0.743529	0.67368		0.583678	0.669142
0.63584	0.617132		0.344293	0.250108
0.666117	0.628117		0.478419	0.588158
0.794824	0.697519		0.340595	0.451268
0.577675	0.577052		0.722986	0.650581
0.814058	0.679702		0.783404	0.61061
0.422675	0.547511		0.582839	0.649282
0.629913	0.63597		0.688337	0.668651
0.498187	0.597518		0.191586	0.191208
0.595245	0.552528		0.197924	0.345798
0.767445	0.678595		0.577088	0.567172
0.707641	0.678781		0.25442	0.183229
0.381937	0.561513		0.525592	0.575617
0.856432	0.736886		0.190163	0.211774
0.651841	0.60085		0.524068	0.593349
0.731471	0.6953		0.619026	0.627735
0.569386	0.58028		0.655318	0.639127
0.713031	0.630386		0.507498	0.673598
0.750312	0.681305		0.555431	0.614518
0.681317	0.618568		0.555365	0.640078
0.78821	0.710429		0.763867	0.649493
0.736298	0.639198		0.759529	0.672553
0.551295	0.617996		0.689131	0.655288
0.729498	0.668857		0.653353	0.650543
0.708692	0.671193		0.627524	0.651958
0.498664	0.574766		0.73764	0.636326
0.777661	0.668082		0.684894	0.620509
0.710638	0.649654		0.699694	0.639952
0.687952	0.657647		0.69549	0.673366
0.800281	0.697978		0.603236	0.562775
0.670458	0.637721		0.487499	0.499999
0.759514	0.711254		0.732528	0.652413
0.894649	0.716284		0.615461	0.578659
0.585985	0.581526		0.757033	0.648838
0.621041	0.590671		0.696436	0.651603
0.751663	0.686675		0.584414	0.641288
0.655037	0.646299		0.424921	0.667381
0.696431	0.633628		0.610403	0.6742
0.69074	0.640481		0.603746	0.650611
0.765424	0.639965		0.537233	0.650129
0.714042	0.60903		0.228454	0.348238
0.590895	0.62517		0.557508	0.658527
0.581484	0.590471		0.551509	0.638872
0.669087	0.663984		0.562858	0.529217
0.84218	0.697982		0.827274	0.669271
0.62492	0.573315		0.537236	0.558641
0.420522	0.619402		0.562879	0.648211
0.742322	0.674728		0.389493	0.497179
0.635394	0.672535		0.507282	0.601211
0.902896	0.673858		0.803931	0.632721
0.609236	0.62899		0.447431	0.647504
0.4916	0.646209		0.71853	0.637476
0.876213	0.663364		0.700268	0.643623
0.83763	0.666581		0.177243	0.344942
0.529837	0.732841		0.753796	0.633001
0.763195	0.647329		0.706817	0.645958
0.692795	0.633662		0.73443	0.633231
0.664734	0.648271		0.286289	0.397803
0.565724	0.60888		0.706576	0.652897
0.759686	0.654035		0.578217	0.667327
0.652234	0.625774		0.65701	0.649831
0.583458	0.64806		0.480572	0.58868
0.688041	0.669069		0.612115	0.618554
0.827267	0.668607		0.760173	0.670847
0.690481	0.653104		0.667555	0.621283
0.596725	0.674416		0.64072	0.547404
0.57796	0.634377		0.516241	0.497465
0.763231	0.641556		0.651928	0.645554
0.629264	0.644765		0.403716	0.536366
0.602648	0.641453		0.655375	0.646684
0.494766	0.642114		0.727581	0.646188
0.586679	0.637182		0.485055	0.528377
0.680487	0.667064		0.702865	0.563403
0.709162	0.675773		0.611853	0.624106
0.588685	0.625873		0.218662	0.401034
0.827096	0.656831		0.7335	0.688672
0.640376	0.659277		0.220894	0.286052
0.597501	0.639982		0.530253	0.548357
0.857788	0.683804		0.415825	0.525545
0.77487	0.6836		0.318059	0.51183
0.868357	0.688752		0.428063	0.410779
0.50836	0.640944		0.300756	0.301263
0.734295	0.646302		0.547642	0.650497
0.774073	0.676773		0.226207	0.271948
0.643689	0.624223		0.575616	0.570504
0.660745	0.663946		0.538877	0.580194
0.634825	0.667201		0.746773	0.659827
0.749688	0.692394		0.265893	0.346822
0.716481	0.656049		0.429395	0.501377
0.716608	0.685007		0.464206	0.507758
0.643774	0.633467		0.778889	0.649946
0.621323	0.641454		0.744895	0.647371
0.625934	0.645434		0.563133	0.658646
0.716863	0.633101		0.741368	0.631933
0.659705	0.646915		0.683291	0.674068
0.770277	0.678799		0.783332	0.659421
0.686162	0.648745		0.59063	0.555467
0.549028	0.649754		0.560614	0.632505
0.697363	0.678568		0.502017	0.557495
0.729911	0.670401		0.142267	0.305498
0.504509	0.610414		0.540368	0.577848
0.703068	0.655989		0.622997	0.552506
0.61902	0.654304		0.795598	0.679698
0.545452	0.650544		0.298256	0.392887
0.456592	0.671152		0.626697	0.585272
0.752393	0.646695		0.635607	0.644836
0.626408	0.64603		0.299048	0.265126
0.797155	0.66273		0.753121	0.660119
0.622811	0.636797		0.614823	0.583974
0.538778	0.626602		0.780412	0.645492
0.61315	0.673804		0.737091	0.657392
0.697271	0.670155		0.703569	0.652481
0.472422	0.647391		0.723677	0.652562
0.678093	0.652015		0.65756	0.552309
0.607379	0.633882		0.549139	0.374055
0.848704	0.654305		0.362206	0.518893
0.608569	0.6407		0.501255	0.663153
0.432436	0.646014		0.754586	0.657289
0.752432	0.650718		0.703402	0.659374
0.526505	0.647519		0.588619	0.609843
0.918477	0.721409		0.336353	0.352019
0.612808	0.646315		0.740301	0.669944
0.61578	0.665965		0.591048	0.511276
0.480825	0.656935		0.286498	0.285609
0.81084	0.665006		0.777644	0.650754
0.726616	0.656339		0.687531	0.6572
0.418508	0.649178		0.707555	0.65617
0.740792	0.66146		0.786716	0.659305
0.554143	0.64491		0.693742	0.564325
0.556305	0.627692		0.342711	0.431949
0.487056	0.605265		0.50883	0.600828
0.586302	0.638819		0.306214	0.51765
0.423381	0.64309		0.765609	0.680493
0.632904	0.676457		0.745371	0.65251
0.858253	0.651952		0.420442	0.541096
0.633485	0.625556		0.745158	0.650746
0.679323	0.649319		0.545072	0.663442
0.580326	0.655238		0.80551	0.656284
0.666933	0.656369		0.847014	0.668049
0.546744	0.633673		0.543311	0.547078
0.697238	0.67253		0.605964	0.63445
0.611252	0.664035		0.198682	0.252586
0.531829	0.650433		0.42386	0.479382
0.858486	0.688402		0.469942	0.517415
0.564392	0.639083		0.563015	0.617343
0.60908	0.653255		0.313524	0.435791
0.40348	0.623761		0.250459	0.350605
0.82554	0.677816		0.361592	0.435425
0.668161	0.668891		0.808684	0.662168
0.941676	0.67868		0.329473	0.486899
0.7745	0.679374		0.743283	0.650726
0.72959	0.655992		0.634173	0.531659
0.760705	0.649547		0.662393	0.607998
0.521842	0.65684		0.650566	0.658245
0.604164	0.640468		0.616869	0.638217
0.732909	0.652573		0.39658	0.541118
0.652404	0.656952		0.629948	0.60883
0.777377	0.664264		0.771199	0.673355
0.683397	0.656341		0.835965	0.661895
0.618284	0.632574		0.52195	0.550939
0.689567	0.643382		0.45419	0.485503
0.562183	0.660976		0.219359	0.306564
0.458961	0.652418		0.81814	0.662446
0.887453	0.685599		0.451304	0.491661
0.764145	0.680602		0.44279	0.579865
0.560763	0.643729		0.323029	0.421971
0.596309	0.663632		0.226488	0.208802
0.619751	0.656097		0.749308	0.667402
0.660034	0.650139		0.417138	0.467456
0.368786	0.618219		0.511732	0.53584
0.873498	0.667003		0.693668	0.638756
0.579472	0.650748		0.774986	0.622801
0.640664	0.659743		0.785913	0.657681
0.987582	0.694267		0.658214	0.650666
0.568624	0.633112		0.410358	0.507764
0.598147	0.654991		0.536801	0.644446
0.837168	0.689935		0.347571	0.362656
0.750084	0.656077		0.686157	0.638247
0.800734	0.663327		0.6034	0.532264
0.804525	0.649234		0.566359	0.561184
0.653915	0.648727		0.815165	0.648517
0.480941	0.654534		0.796772	0.667502
0.589733	0.673452		0.593409	0.645577
0.528148	0.665236		0.845513	0.649337
0.489718	0.641563		0.744731	0.638125
0.598235	0.641897		0.766915	0.652351
0.818606	0.664724		0.714882	0.652027
0.58011	0.680763		0.772781	0.646596
0.554166	0.649306		0.647034	0.622836
0.594388	0.649112		0.538284	0.538236
0.512883	0.625403		0.71687	0.667452
0.854457	0.660212		0.787513	0.643803
0.468699	0.645493		0.551532	0.605484
0.82691	0.686382		0.708008	0.656979
0.615741	0.665887		0.396783	0.492955
0.660068	0.6742		0.405245	0.442199
0.768334	0.656852		0.393669	0.435097
0.804913	0.672711		0.716335	0.646283
0.716533	0.660557		0.630697	0.570687
0.941167	0.681165		0.765539	0.653728
0.746365	0.675056		0.671784	0.652366
0.420515	0.660678		0.66725	0.664263
0.539653	0.626648		0.659719	0.644215
0.55618	0.65751		0.47187	0.478217
0.588735	0.661828		0.572484	0.645036
0.645069	0.639804		0.496905	0.654972
0.746807	0.62833		0.118256	0.252371
0.535205	0.659048		0.703178	0.609947
0.391291	0.639002		0.611929	0.672228
0.579686	0.654908		0.733826	0.603729
0.638949	0.676296		0.560926	0.683739
0.541551	0.577733		0.741896	0.627438
0.531039	0.716265		0.722077	0.640378
0.434312	0.515026		0.299108	0.3842
0.553068	0.670975		0.38607	0.614844
0.438707	0.576834		0.198594	0.502491
0.637849	0.645638		0.682294	0.632721
0.626183	0.599651		0.459683	0.597304
0.568216	0.627941		0.136889	0.444558
0.350528	0.564247		0.0662712	0.154678
0.483298	0.617284		0.67627	0.637284
0.642628	0.653069		0.731603	0.573975
0.698407	0.64711		0.694997	0.662869
0.365049	0.546507		0.407406	0.431849
0.462177	0.571224		0.482238	0.532834
0.505938	0.567672		0.450959	0.507413
0.523923	0.64472		0.553677	0.631046
0.763644	0.787552		0.45807	0.644979
0.548878	0.588709		0.330743	0.448248
0.448128	0.587136		0.326654	0.665483
0.705425	0.652336		0.225528	0.632503
0.598893	0.637731		-0.0438071	0.647079
1.10714	0.743628		0.706703	0.611778
0.490774	0.653971		0.519599	0.528115
0.478914	0.526932		0.355326	0.650017
1.19224	0.873125		0.264413	0.408812
0.510673	0.656203		0.396834	0.637891
0.57666	0.671713		0.723926	0.616493
0.45454	0.561156		0.770884	0.639076
0.582259	0.633385		0.364558	0.618649
0.812342	0.768427		0.45829	0.5121
0.736346	0.739753		0.0943808	0.347043
0.507926	0.635803		0.299387	0.655838
0.586406	0.609193		0.737673	0.649702
0.442567	0.58996		0.0886833	0.185584
0.78935	0.726634		0.647762	0.664829
0.524128	0.508612		0.191261	0.344235
0.883701	0.813338		0.778092	0.627489
0.575983	0.596326		0.114625	0.251654
0.851526	0.808927		0.099524	0.201769
0.957399	0.789781		0.653266	0.637202
0.686204	0.621788		0.76061	0.590087
0.614724	0.711651		0.811831	0.657436
0.551568	0.601828		0.122159	0.417067
0.44115	0.555776		0.753918	0.643967
0.870692	0.740185		0.718901	0.543922
1.02215	0.794264		0.261312	0.484852
0.861372	0.748734		0.731939	0.629579
0.748159	0.744142		0.778944	0.633133
0.8879	0.763641		0.702625	0.602624
0.59578	0.733026		0.56935	0.645519
0.534294	0.646893		0.39935	0.432722
1.08752	0.773087		0.573479	0.514868
0.488613	0.57885		0.655164	0.608383
0.544263	0.660257		0.695243	0.631553
0.455402	0.581455		0.683067	0.632887
0.796789	0.749905		0.694956	0.556214
0.80815	0.790799		0.647713	0.505594
0.686385	0.729062		0.321082	0.273561
0.548738	0.678592		0.758593	0.663453
0.49161	0.678884		0.748881	0.641972
0.618823	0.650607		0.493383	0.66064
0.484005	0.589932		0.286748	0.277236
0.754002	0.681912		0.802806	0.660516
0.620081	0.616122		0.602031	0.639905
0.610389	0.622435		0.279154	0.671342
0.576173	0.693448		0.623063	0.613771
0.595627	0.558839		0.192166	0.303929
0.639757	0.588914		0.732368	0.641255
0.594495	0.63043		0.222523	0.711655
0.562545	0.615169		0.797746	0.660222
0.614178	0.690759		0.382747	0.494278
0.49408	0.561853		0.730063	0.572779
0.567606	0.754024		0.352386	0.543174
0.491833	0.593769		0.399977	0.657149
0.497214	0.572925		0.75735	0.601024
0.535886	0.728033		0.368019	0.559247
0.49212	0.560921		0.713341	0.636999
0.391659	0.569331		0.753991	0.656684
0.869754	0.736787		0.703049	0.58822
0.823278	0.797098		0.410881	0.638609
1.2195	0.889704		0.791422	0.611653
0.495144	0.622494		0.771162	0.589791
0.847687	0.729143		0.755979	0.658145
0.858867	0.702283		0.168475	0.521089
0.517027	0.607732		0.798003	0.626041
0.663478	0.614085		0.0994849	0.447384
0.447646	0.607274		0.606455	0.561253
0.555451	0.630151		0.528667	0.462126
0.759054	0.684794		0.0235313	0.533992
0.649042	0.600618		0.789703	0.655673
0.455609	0.568838		0.0869598	0.607753
0.974482	0.76809		0.726188	0.469663
0.709617	0.55306		0.779489	0.66098
1.1015	0.778442		0.811312	0.632626
0.672645	0.767177		0.812877	0.631287
0.554057	0.715706		0.729367	0.64389
0.63308	0.608587		0.638603	0.634848
0.723565	0.79302		0.706705	0.620903
0.651473	0.653894		0.764068	0.661441
0.656479	0.62462		0.492712	0.666003
1.02711	0.837926		0.793389	0.633331
0.742425	0.642513		0.761482	0.626848
0.80028	0.697804		0.806456	0.653407
1.05488	0.823141		0.506999	0.610311
1.0504	0.762749		0.261495	0.464955
0.560164	0.597803		0.738408	0.643869
0.802321	0.686745		0.612902	0.616798
0.763724	0.663953		0.760997	0.626161
0.731945	0.703506		0.113881	0.240303
0.658162	0.701096		0.313134	0.362306
1.04476	0.922159		0.789213	0.619403
0.898017	0.751032		0.325692	0.653152
0.437133	0.560673		0.515474	0.588581
0.641608	0.640849		0.778885	0.666523
0.945486	0.821366		0.783361	0.64574
1.09045	0.80997		0.414232	0.631321
0.411729	0.648199		0.633598	0.590428
0.865466	0.702218		0.785177	0.652495
0.589383	0.576003		0.519248	0.626072
0.669072	0.675515		0.784335	0.635104
1.25696	0.91343		0.604054	0.519728
0.489765	0.585173		0.789125	0.631543
0.821719	0.797626		0.693441	0.601548
0.521825	0.631076		0.585319	0.650306
0.569002	0.629415		0.779802	0.629328
1.02522	0.806268		0.2414	0.437876
0.710887	0.732554		0.791509	0.611293
0.511751	0.605276		0.380273	0.63316
1.0196	0.840542		0.720658	0.621333
1.04489	0.799641		0.796794	0.653544
0.4328	0.526431		0.552632	0.56307
0.458265	0.605378		0.784868	0.621246
0.468856	0.585199		0.75035	0.648316
0.824732	0.835308		0.519424	0.639837
0.7857	0.831829		0.645721	0.64058
0.619341	0.675285		0.386137	0.504568
1.30701	0.928683		0.436303	0.665981
0.457406	0.575657		0.741903	0.65432
0.549887	0.620082		0.803268	0.629732
0.769263	0.78683		0.782932	0.650721
0.53156	0.610628		0.697307	0.623787
0.987023	0.850267		0.689699	0.478988
0.698703	0.806674		0.824414	0.66349
0.770973	0.66756		0.368433	0.564452
0.572635	0.597391		0.591338	0.592552
0.90318	0.78528		0.724636	0.614571
0.895669	0.863621		0.687046	0.435797
0.942047	0.83888		0.757032	0.634511
0.848696	0.664053		0.79431	0.662191
0.680865	0.626182		0.299102	0.598453
0.784466	0.758157		0.461704	0.371421
0.444405	0.565669		0.69967	0.632794
0.860923	0.836501		0.474579	0.462024
0.688311	0.834742		0.669219	0.630884
1.10326	0.756751		0.766637	0.660366
0.417359	0.571416		0.763088	0.654995
0.67883	0.666216		0.822743	0.644223
0.752366	0.711629		0.604427	0.64391
0.586451	0.662276		0.750385	0.622648
0.539114	0.641122		0.779143	0.575483
0.626139	0.585397		0.544206	0.658319
0.685419	0.659719		0.682303	0.62167
0.690699	0.682507		0.717309	0.511337
0.531411	0.634282		0.763591	0.6501
0.793074	0.721952		0.762024	0.615017
0.565722	0.609637		0.698618	0.473515
0.763274	0.7198		0.202532	0.549824
0.733466	0.702411		0.462421	0.484939
0.809863	0.732156		0.697279	0.572758
0.696403	0.697499		0.641933	0.468356
0.558369	0.632758		0.248737	0.640145
0.658249	0.690736		0.464964	0.379885
0.757846	0.69662		0.691648	0.632814
0.855472	0.766924		0.139638	0.21903
0.713205	0.685058		0.769181	0.630591
0.724252	0.705304		0.402626	0.553275
0.555613	0.626648		0.333497	0.477163
0.593122	0.668558		0.827108	0.638539
0.639928	0.63165		0.824972	0.610379
0.664929	0.6569		0.426677	0.613234
0.652676	0.710099		0.746077	0.632148
0.669354	0.69821		0.740973	0.643012
0.58551	0.631348		0.76462	0.662234
0.663399	0.626403		0.798781	0.63623
0.646121	0.727483		0.807284	0.640477
0.641204	0.633268		0.655557	0.540055
0.767879	0.718724		0.705227	0.651612
0.672695	0.672723		0.138972	0.17958
0.610339	0.658738		0.250776	0.652801
0.773156	0.701103		0.819776	0.652392
0.656984	0.655995		0.67005	0.601327
0.758418	0.697723		0.677942	0.562846
0.789467	0.70886		0.553253	0.519111
0.53536	0.612612		0.469049	0.642283
0.635933	0.703956		0.811104	0.639362
0.647922	0.644525		0.322221	0.264995
0.523793	0.607858		0.199028	0.496751
0.585121	0.609534		0.781933	0.645695
0.802814	0.719335		0.781381	0.632816
0.556466	0.636024		0.708091	0.462191
0.669004	0.769453		0.453767	0.591384
0.718613	0.697763		0.81214	0.630783
0.600228	0.664925		0.824672	0.655856
0.761702	0.734064		0.730728	0.668751
0.771501	0.714334		0.747789	0.639945
0.696233	0.6831		0.721569	0.662541
0.654101	0.752502		0.31179	0.677717
0.701522	0.72139		0.791712	0.609069
0.68621	0.707273		0.813571	0.67458
0.505479	0.605682		0.790879	0.621567
0.802595	0.755625		0.690924	0.629946
0.61698	0.631201		0.481028	0.500174
0.56533	0.628899		0.608846	0.625513
0.755983	0.711335		0.73318	0.600364
0.765142	0.738856		0.773936	0.628888
0.656421	0.699471		0.201851	0.249564
0.609378	0.724204		0.348247	0.540763
0.67903	0.685473		0.70727	0.604455
0.70221	0.737482		0.58816	0.546471
0.86607	0.729056		0.588572	0.629137
0.652624	0.692987		0.266481	0.218754
0.803383	0.754018		0.00601526	0.140019
0.750749	0.727178		0.796266	0.663182
0.900103	0.75856		0.645408	0.547458
0.746199	0.722465		0.752838	0.634547
0.808798	0.714782		0.421943	0.486296
0.700585	0.747893		0.166759	0.27766
0.725532	0.735037		0.616467	0.587255
0.699975	0.672655		0.775902	0.595342
0.646459	0.688622		0.391053	0.509252
0.74094	0.721816		0.477444	0.662445
0.679727	0.763663		0.80593	0.644726
0.78891	0.727574		0.687589	0.735611
0.546698	0.672875		0.549646	0.664898
0.71863	0.684679		0.599726	0.741936
0.652002	0.685413		0.781501	0.729346
0.508085	0.592355		0.688078	0.788577
0.525054	0.595816		0.776824	0.732609
0.724121	0.665219		0.592696	0.688207
0.76214	0.723126		0.699296	0.680067
0.722247	0.671752		0.721175	0.723884
0.704179	0.650647		0.656741	0.724832
0.720387	0.707739		0.683418	0.813471
0.767608	0.749852		0.660226	0.685827
0.804172	0.735539		0.742479	0.708967
0.843925	0.717297		0.852136	0.728833
0.750779	0.713442		0.586855	0.665394
0.584963	0.659777		0.702615	0.734088
0.775422	0.725074		0.654519	0.76298
0.770589	0.734214		0.790231	0.752495
0.821698	0.758692		0.646863	0.785087
0.689689	0.673446		0.554465	0.7069
0.64334	0.661114		0.682029	0.780894
0.713264	0.732211		0.63123	0.794009
0.757154	0.721233		0.660755	0.696464
0.711203	0.750692		0.494662	0.656398
0.702187	0.693556		0.485462	0.641037
0.711376	0.681768		0.780189	0.738106
0.685424	0.723935		0.785376	0.732865
0.694116	0.721518		0.744454	0.711585
0.605892	0.606487		0.539744	0.687155
0.805115	0.746288		0.656595	0.781225
0.856608	0.748273		0.743441	0.707419
0.813028	0.724842		0.825083	0.714954
0.75838	0.697015		0.601621	0.68828
0.704123	0.688031		0.771722	0.712031
0.796805	0.748976		0.791489	0.75753
0.700476	0.687501		0.818215	0.715093
0.54616	0.710965		0.56751	0.697361
0.664229	0.679579		0.845178	0.71986
0.678994	0.754566		0.58798	0.639845
0.716888	0.737092		0.655222	0.743245
0.884545	0.775191		0.493585	0.636515
0.656367	0.690521		0.795196	0.73666
0.670778	0.727192		0.531052	0.71893
0.727302	0.695261		0.740202	0.731465
0.788998	0.71918		0.687862	0.698722
0.63469	0.738705		0.810581	0.740066
0.627162	0.725278		0.658686	0.770888
0.595361	0.648079		0.842455	0.728735
0.836957	0.741129		0.783725	0.722543
0.524126	0.620175		0.571068	0.740222
0.804402	0.736692		0.756851	0.771601
0.684713	0.816835		0.835258	0.702796
0.875646	0.772133		0.741749	0.722384
0.860965	0.730867		0.779748	0.731519
0.675594	0.699907		0.824487	0.739636
0.813597	0.728524		0.843389	0.740355
0.634747	0.677507		0.806065	0.762574
0.75222	0.699919		0.884662	0.691102
0.753097	0.678981		0.705338	0.778227
0.616998	0.707969		0.745205	0.725203
0.714797	0.703179		0.601176	0.736632
0.769918	0.75457		0.621837	0.759447
0.726582	0.735786		0.903718	0.721869
0.827263	0.749453		0.606887	0.72408
0.7591	0.734896		0.710753	0.791528
0.663737	0.716552		0.624317	0.792665
0.765442	0.691545		0.681056	0.687146
0.75692	0.717792		0.642617	0.760936
0.871402	0.759043		0.652563	0.730188
0.641748	0.68385		0.725773	0.754427
0.754693	0.75434		0.626352	0.743374
0.797082	0.733749		0.518095	0.677187
0.56426	0.576473		0.876491	0.708546
0.520963	0.648088		0.600946	0.738795
0.596822	0.677588		0.736852	0.744474
0.880148	0.757072		0.847121	0.718395
0.627339	0.642369		0.871514	0.714827
0.688893	0.81518		0.681436	0.725794
0.816388	0.708905		0.773478	0.716324
0.88635	0.78674		0.692551	0.743386
0.690826	0.670719		0.745719	0.749285
0.624987	0.557182		0.863018	0.722962
0.65637	0.619458		0.673158	0.788744
0.55822	0.563393		0.707838	0.719824
0.611927	0.579091		0.890628	0.757741
0.571749	0.59374		0.613607	0.691826
0.419001	0.447171		0.698144	0.77597
0.47147	0.495076		0.727716	0.712772
0.631283	0.615022		0.667159	0.717013
0.506028	0.544069		0.696375	0.796725
0.655235	0.614998		0.825258	0.726442
0.512993	0.503684		0.539912	0.636377
0.512195	0.511745		0.788632	0.747549
0.584291	0.586727		0.856088	0.739751
0.663301	0.643502		0.654415	0.733356
0.634433	0.641849		0.636963	0.729795
0.561628	0.521074		0.720369	0.735593
0.600836	0.602704		0.905753	0.720422
0.560178	0.573304		0.502935	0.680454
0.50114	0.517912		0.728092	0.704307
0.629012	0.58813		0.735926	0.750818
0.508695	0.550886		0.907687	0.726788
0.57673	0.576801		0.763477	0.781168
0.564991	0.583184		0.737939	0.699554
0.638518	0.624122		0.713737	0.704144
0.473674	0.522938		0.669724	0.787765
0.573545	0.575295		0.82884	0.729421
0.515738	0.499151		0.799791	0.737369
0.519671	0.524352		0.543457	0.725781
0.59137	0.617228		0.785214	0.737255
0.495284	0.540712		0.801855	0.730714
0.430756	0.46969		0.680149	0.764677
0.596345	0.601442		0.694732	0.771685
0.647765	0.632321		0.792984	0.71472
0.631359	0.629415		0.833593	0.722622
0.60875	0.596643		0.783419	0.744631
0.566162	0.554711		0.642025	0.795803
0.601685	0.601614		0.50807	0.631058
0.446041	0.461122		0.64796	0.740465
0.508564	0.51169		0.589889	0.69035
0.599846	0.599371		0.719086	0.714291
0.515525	0.526593		0.632285	0.699406
0.43706	0.467736		0.891779	0.737842
0.437034	0.479752		0.837596	0.713384
0.539883	0.545361		0.90351	0.698741
0.614127	0.623988		0.882624	0.761192
0.570401	0.555772		0.702495	0.715417
0.601849	0.590949		0.569255	0.742568
0.61074	0.613227		0.630095	0.724667
0.62564	0.58305		0.839857	0.722894
0.608967	0.592497		0.84112	0.73204
0.601924	0.590497		0.691077	0.77953
0.458723	0.487217		0.846701	0.716062
0.577498	0.575507		0.874356	0.753936
0.501981	0.525687		0.767703	0.722947
0.436302	0.44079		0.582017	0.708061
0.583002	0.586862		0.636301	0.780024
0.670478	0.635757		0.705797	0.769
0.417959	0.432064		0.714862	0.728599
0.426238	0.45031		0.72645	0.712985
0.685593	0.632188		0.76643	0.736857
0.610458	0.613957		0.925979	0.733428
0.509398	0.550989		0.581127	0.741673
0.60543	0.606834		0.698733	0.714105
0.594456	0.597313		0.774058	0.723896
0.556656	0.519192		0.73053	0.766012
0.606769	0.60646		0.761632	0.744581
0.649831	0.628771		0.809453	0.734061
0.667072	0.652442		0.625733	0.780413
0.567959	0.568797		0.838853	0.722416
0.638286	0.590718		0.864067	0.73498
0.49727	0.531324		0.772014	0.720343
0.515351	0.544604		0.698427	0.71539
0.568156	0.601778		0.784587	0.758485
0.67617	0.626722		0.704023	0.721459
0.475081	0.48146		0.716133	0.732847
0.406836	0.434271		0.632806	0.789557
0.582167	0.574829		0.756409	0.716338
0.513505	0.517967		0.687985	0.713685
0.511301	0.518141		0.829986	0.736601
0.608308	0.603037		0.624141	0.754981
0.604746	0.597221		0.855609	0.731442
0.576	0.517882		0.723797	0.735611
0.45796	0.496534		0.604893	0.666364
0.674774	0.666585		0.74704	0.712064
0.485782	0.53666		0.765529	0.695188
0.52211	0.583111		0.90398	0.737473
0.575061	0.594449		0.686741	0.753507
0.738025	0.605606		0.511223	0.711087
0.573785	0.625391		0.662111	0.754899
0.70719	0.637293		0.888075	0.713745
0.935679	0.655102		0.850398	0.736489
0.471299	0.607469		0.853471	0.777228
0.744233	0.628661		0.644455	0.741306
0.519383	0.593497		0.715434	0.780081
0.513005	0.614611		0.62457	0.752766
0.806817	0.624162		0.783139	0.772082
0.400603	0.653057		0.818372	0.723115
0.603969	0.60581		0.706195	0.736615
0.423119	0.589189		0.904834	0.717738
0.848447	0.647185		0.671805	0.687278
0.723553	0.629245		0.731215	0.7803
0.365323	0.579569		0.677608	0.738294
0.629429	0.611413		0.849054	0.709711
0.498007	0.586901		0.604956	0.726539
0.457083	0.592153		0.655677	0.700351
0.55683	0.59253		0.854797	0.726883
0.570836	0.582741		0.850482	0.741101
0.853995	0.663304		0.714097	0.793617
0.741677	0.657594		0.923781	0.720591
0.601896	0.607158		0.760312	0.75717
0.547109	0.625117		0.827375	0.746295
0.464891	0.556083		0.832527	0.736655
0.451638	0.580842		0.697441	0.745099
0.703955	0.65593		0.588007	0.722926
0.62479	0.603534		0.852814	0.717381
0.796824	0.637487		0.852827	0.739991
0.491596	0.59286		0.863451	0.719196
0.55056	0.591692		0.641442	0.714388
0.80221	0.647844		0.866746	0.740811
0.417351	0.563975		0.800205	0.721196
0.554927	0.606811		0.934535	0.730141
0.916578	0.672707		0.899144	0.718694
0.670652	0.613694		0.945434	0.696482
0.465857	0.617738		0.844803	0.704284
0.575279	0.566951		0.748438	0.738499
0.57036	0.597734		0.698961	0.750126
0.553695	0.579846		0.684355	0.761567
0.509809	0.574955		0.842303	0.721593
0.574275	0.557268		0.841547	0.739663
0.662224	0.61619		0.889803	0.719925
0.702062	0.606463		0.585925	0.710735
0.56803	0.608653		0.71018	0.719014
0.771016	0.664134		0.60953	0.679043
0.592971	0.63198		0.637312	0.720794
0.428816	0.56893		0.7883	0.708011
0.85516	0.648475		0.801942	0.735684
0.318123	0.5812		0.854079	0.720968
0.799933	0.657971		0.713299	0.765005
0.361773	0.600507		0.759271	0.789891
0.773192	0.65067		0.718701	0.67829
0.534139	0.606403		0.831003	0.754022
0.433085	0.596813		0.751792	0.771266
0.427206	0.577614		0.712443	0.756922
0.740888	0.609357		0.640911	0.772299
0.801133	0.672902		0.711704	0.781223
0.556867	0.609574		0.672038	0.762208
0.723893	0.597374		0.586699	0.720554
0.591616	0.588531		0.813208	0.725626
0.579561	0.630395		0.706665	0.774381
0.745761	0.622212		0.855006	0.701331
0.359349	0.556443		0.815364	0.726166
0.600766	0.602582		0.885213	0.742573
0.341851	0.594998		0.70439	0.807951
0.456889	0.617823		0.57252	0.744841
0.742057	0.64729		0.6133	0.703426
0.470024	0.564435		0.672649	0.696234
0.55391	0.561557		0.657777	0.716519
0.771715	0.632941		0.737126	0.748299
0.333768	0.601496		0.797009	0.761093
0.592414	0.61084		0.715695	0.720579
0.590349	0.605527		0.681032	0.681835
0.874823	0.641459		0.483803	0.610425
0.694706	0.611633		0.766511	0.7256
0.44172	0.557149		0.522884	0.597089
0.772323	0.643154		0.77639	0.744304
0.514661	0.588906		0.747848	0.704109
0.657647	0.605929		0.518961	0.638034
0.669439	0.63673		0.775839	0.74619
0.712508	0.644064		0.836025	0.741434
0.474148	0.577792		0.561172	0.667357
0.663908	0.633512		0.688353	0.7041
0.481368	0.593597		0.558784	0.723947
0.660138	0.642097		0.693845	0.642291
0.848122	0.664656		0.829177	0.76236
0.640016	0.611616		0.705144	0.712846
0.77071	0.636505		0.798381	0.734005
0.709025	0.635854		0.669944	0.67817
0.672492	0.596195		0.544129	0.630023
0.449563	0.63258		0.672383	0.656939
0.729436	0.620083		0.5525	0.651853
0.774932	0.622931		0.670997	0.669491
0.680556	0.601586		0.648012	0.712595
0.851896	0.659105		0.731665	0.73361
0.718551	0.617776		0.637284	0.668399
0.339414	0.646703		0.769148	0.716757
0.762042	0.612883		0.505917	0.666947
0.474805	0.582237		0.748855	0.686774
0.847647	0.654018		0.580725	0.664299
0.640351	0.617497		0.608876	0.684897
0.841015	0.633919		0.711178	0.714981
0.627205	0.619543		0.79283	0.74353
0.449712	0.55776		0.800415	0.727904
0.399626	0.585549		0.510464	0.659765
0.7272	0.611474		0.649536	0.685613
0.434532	0.588838		0.812071	0.741706
0.389274	0.606364		0.711594	0.721604
0.708801	0.622168		0.83913	0.743119
0.834095	0.656941		0.653707	0.671327
0.57522	0.620345		0.84276	0.751715
0.781424	0.644347		0.594422	0.653176
0.438166	0.568904		0.713668	0.708291
0.475379	0.578671		0.611861	0.624769
0.82135	0.606704		0.774378	0.687263
0.520032	0.613954		0.728513	0.719871
0.416287	0.585529		0.697721	0.697238
0.680329	0.636175		0.800123	0.694883
0.820018	0.63277		0.762426	0.731394
0.455948	0.582096		0.53875	0.710002
0.472439	0.580474		0.502752	0.65277
0.535852	0.592896		0.764906	0.690234
0.678191	0.629243		0.644414	0.72624
0.775655	0.634197		0.806544	0.747106
0.696941	0.607823		0.679971	0.684861
0.612136	0.606774		0.83897	0.708364
0.773928	0.597799		0.659275	0.702506
0.680707	0.632628		0.739688	0.696921
0.691623	0.642146		0.703348	0.690981
0.602998	0.616678		0.705736	0.689679
0.444463	0.596637		0.542687	0.625391
0.872563	0.676792		0.701241	0.735801
0.652268	0.63236		0.725659	0.684586
0.840159	0.639404		0.711439	0.693338
0.466484	0.593546		0.533485	0.670621
0.53066	0.60673		0.648374	0.663624
0.723284	0.630235		0.705827	0.697556
0.729662	0.626461		0.711192	0.741634
0.757008	0.638175		0.737397	0.731597
0.754012	0.602368		0.677412	0.688283
0.455968	0.576683		0.659231	0.711361
0.722039	0.68608		0.629979	0.72486
0.739217	0.599865		0.803246	0.746901
0.566603	0.624691		0.676254	0.668566
0.670616	0.631957		0.713449	0.7295
0.815236	0.646856		0.802001	0.753968
0.368059	0.665947		0.772506	0.680395
0.373131	0.596729		0.487514	0.622318
0.882154	0.783978		0.678176	0.667688
0.797971	0.728694		0.562644	0.658917
0.90457	0.80917		0.622407	0.673943
0.865006	0.796948		0.762036	0.738843
0.538912	0.579481		0.846623	0.710586
0.620221	0.612954		0.752695	0.735115
0.463958	0.520609		0.714181	0.725566
0.644906	0.63766		0.802159	0.746477
0.641754	0.681512		0.568008	0.624588
0.660575	0.621048		0.645016	0.682698
0.916282	0.801003		0.727882	0.71642
0.840399	0.751522		0.791589	0.723124
0.631062	0.601429		0.760022	0.74067
0.691273	0.735599		0.514969	0.646096
0.620454	0.670224		0.588977	0.607781
0.586113	0.610054		0.629342	0.739021
0.840768	0.766524		0.806218	0.744967
0.496883	0.581162		0.666115	0.644395
0.874162	0.800883		0.765292	0.682778
0.305259	0.493307		0.742208	0.745506
0.881401	0.807538		0.736666	0.700483
0.566481	0.59396		0.668769	0.64759
0.610495	0.61872		0.728698	0.657002
0.771113	0.700123		0.749679	0.712262
0.512687	0.576939		0.784889	0.722107
0.791357	0.721794		0.695727	0.664712
0.834703	0.773717		0.782461	0.686856
0.603158	0.618754		0.588282	0.71045
0.953847	0.82367		0.746138	0.736588
0.798421	0.729409		0.789033	0.73518
0.877583	0.803881		0.59739	0.709594
0.922401	0.79676		0.817418	0.730103
0.424403	0.621504		0.547662	0.669353
0.648457	0.662252		0.712993	0.678743
0.653616	0.658341		0.723916	0.700579
0.447678	0.695469		0.739306	0.70936
0.401323	0.44589		0.725099	0.687689
0.345567	0.555929		0.790975	0.697034
0.407689	0.49154		0.739372	0.729334
0.6503	0.628334		0.777713	0.700579
0.678927	0.662535		0.628729	0.630935
0.875235	0.801189		0.689634	0.705983
0.4401	0.577003		0.726324	0.701212
0.655156	0.661723		0.610583	0.657578
0.814891	0.756162		0.652456	0.67785
0.343631	0.622129		0.686822	0.684125
0.531544	0.552649		0.687399	0.703132
0.855729	0.787167		0.6164	0.661803
0.85161	0.77185		0.588683	0.712675
0.647675	0.640893		0.640065	0.648798
0.72988	0.649955		0.781166	0.744721
0.524482	0.535366		0.685471	0.669782
0.456151	0.572243		0.609478	0.729827
0.845422	0.812986		0.689778	0.683882
0.555279	0.584366		0.738593	0.685762
0.859722	0.76763		0.733529	0.643376
0.532363	0.561333		0.74058	0.693729
0.561314	0.716568		0.831297	0.763855
0.914963	0.781874		0.5782	0.70702
0.599463	0.599578		0.794971	0.721814
0.724429	0.660322		0.821925	0.730248
0.836153	0.785226		0.607407	0.631307
0.655136	0.652047		0.650174	0.703069
0.67659	0.667016		0.620962	0.674548
0.281811	0.743706		0.729472	0.702063
0.322823	0.54751		0.784422	0.724309
0.498426	0.63238		0.60697	0.635512
0.678713	0.683267		0.685648	0.686274
0.502106	0.56811		0.739864	0.739978
0.58648	0.587915		0.792556	0.706013
0.839581	0.803051		0.677206	0.681156
0.452293	0.56458		0.784492	0.712152
0.756288	0.716		0.766258	0.724013
0.502041	0.548056		0.579895	0.619275
0.677086	0.733081		0.785192	0.726401
0.777671	0.781961		0.67707	0.700581
0.728007	0.702191		0.770368	0.717159
0.522721	0.577161		0.793544	0.742632
0.838939	0.763877		0.552824	0.651237
0.920779	0.803579		0.822147	0.720505
0.867563	0.770591		0.629305	0.655175
0.968612	0.84673		0.721201	0.728086
0.648527	0.689754		0.713818	0.70705
0.822165	0.805665		0.64104	0.677637
0.45183	0.51938		0.707701	0.706071
0.429277	0.483475		0.687854	0.697234
0.813631	0.752585		0.511361	0.616361
0.786358	0.767574		0.747774	0.710965
0.468756	0.510491		0.536216	0.664282
0.356921	0.481772		0.634569	0.695736
0.54169	0.562878		0.740229	0.660167
0.883943	0.77867		0.823338	0.74782
0.727794	0.67752		0.544919	0.611688
0.787591	0.695313		0.632725	0.648071
0.946056	0.825169		0.817414	0.737623
0.801665	0.767146		0.685046	0.706191
0.632052	0.626992		0.821881	0.771831
0.761027	0.730185		0.578138	0.732644
0.643061	0.658294		0.761797	0.73236
0.61587	0.613593		0.808784	0.718985
0.797223	0.728009		0.602525	0.662546
0.497748	0.544389		0.597218	0.710399
0.952917	0.828082		0.707469	0.747773
0.647326	0.657143		0.742022	0.717185
0.599383	0.599206		0.776147	0.72314
0.54909	0.569028		0.634722	0.659616
0.71582	0.686752		0.610725	0.627937
0.876636	0.795509		0.706252	0.707491
0.875451	0.820929		0.60678	0.658004
0.787095	0.707172		0.616099	0.690022
0.808404	0.744741		0.800064	0.712627
0.664141	0.637803		0.71142	0.656311
0.768989	0.731662		0.710472	0.700427
0.866259	0.769395		0.644714	0.738602
0.844829	0.773899		0.787523	0.730807
0.723204	0.684239		0.638843	0.649449
0.927508	0.822451		0.707593	0.66472
0.395828	0.589237		0.719853	0.673448
0.745656	0.686411		0.566462	0.65074
0.503518	0.53478		0.57219	0.676692
0.76057	0.724997		0.815066	0.704932
0.508404	0.544023		0.611699	0.668165
0.598245	0.661071		0.707602	0.737733
0.364559	0.5242		0.72277	0.713233
0.79441	0.756343		0.61116	0.628465
0.706487	0.702392		0.82858	0.736578
0.763321	0.703817		0.820729	0.75371
0.449879	0.579259		0.598991	0.644284
0.941323	0.835978		0.799737	0.729624
0.848298	0.757624		0.797869	0.717181
0.591556	0.620902		0.838145	0.731504
0.431573	0.457474		0.708782	0.665245
0.696737	0.659418		0.69507	0.726718
0.806766	0.74307		0.776942	0.732444
0.553562	0.672038		0.566011	0.643015
0.702893	0.680702		0.767326	0.679061
0.605052	0.726902		0.812504	0.748126
0.300128	0.53865		0.624137	0.644287
0.575806	0.660657		0.734017	0.730287
0.56271	0.579144		0.665476	0.715906
0.544466	0.610628		0.536465	0.65434
0.898292	0.771971		0.653433	0.70173
0.706296	0.677282		0.702343	0.706457
0.323157	0.55588		0.789475	0.713502
0.995887	0.858949		0.625513	0.654694
0.365432	0.488329		0.664629	0.69601
0.653949	0.621097		0.756099	0.736347
0.466	0.47945		0.749701	0.71508
0.867021	0.786219		0.746961	0.723128
0.562985	0.637902		0.777214	0.736908
0.852152	0.754501		0.710678	0.695098
0.84819	0.742729		0.788789	0.728658
0.54192	0.605364		0.7594	0.731105
0.823645	0.763492		0.545478	0.655763
0.795764	0.745268		0.699899	0.710397
0.613204	0.612521		0.82002	0.74686
0.583265	0.57565		0.62154	0.644544
0.877241	0.766624		0.763713	0.729075
1.03225	0.855142		0.785188	0.723241
0.763259	0.705499		0.817216	0.742787
0.79968	0.747346		0.755579	0.730291
0.727553	0.832706		0.66233	0.68766
0.850964	0.822581		0.69578	0.653285
0.659648	0.838148		0.720292	0.738938
0.919453	0.836428		0.495748	0.698205
0.859709	0.834993		0.632645	0.715653
0.699453	0.834149		0.702226	0.696064
0.881872	0.82674		0.48429	0.719059
0.842803	0.835595		0.733173	0.734072
1.05943	0.819702		0.630783	0.727764
0.759633	0.840289		0.452442	0.680488
0.771955	0.833547		0.592693	0.529885
0.653735	0.851616		0.43595	0.519434
0.753627	0.835851		0.520587	0.739103
0.60086	0.803997		0.645649	0.71846
0.880701	0.81986		0.468639	0.701652
0.703945	0.848977		0.675857	0.71645
0.66885	0.843563		0.746985	0.726463
0.915061	0.837058		0.378155	0.36948
0.635015	0.853236		0.684018	0.706385
0.778317	0.854781		0.747361	0.735432
1.00137	0.791855		0.259413	0.382449
0.817313	0.825551		0.5646	0.643407
0.978305	0.817232		0.431712	0.757784
0.725999	0.834953		0.593487	0.530548
0.609929	0.799606		0.263541	0.338329
0.68603	0.828766		0.74429	0.695471
0.846695	0.823876		0.691725	0.732819
0.669774	0.821705		0.603274	0.715618
0.656281	0.833703		0.609086	0.545159
0.96308	0.812375		0.449004	0.677473
0.863612	0.812661		0.595051	0.536621
0.916045	0.838584		0.739069	0.71838
0.765838	0.806819		0.640996	0.55878
0.731062	0.839827		0.812446	0.711487
0.844492	0.846674		0.533772	0.726301
1.02176	0.830382		0.760974	0.702245
0.590299	0.841828		0.563437	0.706894
0.883222	0.84562		0.341789	0.467116
0.848038	0.826603		0.657982	0.706395
1.05291	0.824766		0.394546	0.391773
0.830821	0.820071		0.636111	0.735111
0.723838	0.852154		0.775895	0.733862
0.946125	0.835346		0.381172	0.407083
0.818353	0.826302		0.587565	0.702506
0.765275	0.85343		0.75221	0.693035
0.936487	0.820822		0.785118	0.723672
0.692252	0.840211		0.276582	0.341953
0.708653	0.845118		0.709903	0.707955
0.816306	0.815146		0.670883	0.700829
0.878748	0.851118		0.692075	0.731427
0.576222	0.817434		0.714358	0.720525
0.594388	0.848511		0.757369	0.728897
0.878042	0.837675		0.681564	0.711124
0.773023	0.807215		0.569599	0.743004
0.722854	0.844051		0.348025	0.472596
0.902496	0.82561		0.798314	0.696566
0.85156	0.823761		0.625482	0.535931
0.919418	0.813844		0.347348	0.505023
0.969503	0.805059		0.773512	0.723179
0.753494	0.844017		0.746497	0.70722
0.86144	0.837377		0.724796	0.668851
0.875595	0.833364		0.745635	0.725557
0.682568	0.821005		0.308336	0.34844
0.708713	0.837053		0.332884	0.423486
0.980057	0.809936		0.667475	0.605527
1.05306	0.820722		0.696555	0.733235
0.758595	0.806595		0.463083	0.472348
0.581081	0.804797		0.686228	0.707773
0.737451	0.831141		0.61381	0.551778
0.801052	0.831183		0.741906	0.737573
1.08998	0.825272		0.829275	0.694145
0.73058	0.846303		0.716726	0.701087
0.81727	0.799492		0.801973	0.719795
0.793668	0.835183		0.362184	0.415129
0.94319	0.816514		0.552686	0.71039
0.976178	0.81937		0.493381	0.511487
0.929983	0.811794		0.387714	0.443295
1.04011	0.807999		0.390015	0.398814
0.965685	0.819259		0.727087	0.717181
0.675093	0.824268		0.483114	0.679938
0.767397	0.841144		0.3925	0.33849
0.687378	0.833304		0.629162	0.570137
0.806619	0.833216		0.724305	0.701017
0.82568	0.80795		0.469537	0.36503
0.753656	0.847643		0.732246	0.711997
0.935818	0.835708		0.551788	0.714731
0.920837	0.828047		0.681582	0.686379
0.632962	0.849043		0.785894	0.699867
0.993367	0.834006		0.473875	0.698882
0.878752	0.807064		0.721567	0.679432
1.00309	0.811573		0.374252	0.435796
0.901702	0.829312		0.36542	0.403139
0.626936	0.827109		0.465656	0.497563
1.01774	0.796406		0.555825	0.495489
1.0761	0.821757		0.327227	0.50107
1.19956	0.809907		0.720042	0.706728
0.873404	0.820459		0.584317	0.678077
0.767101	0.84549		0.616644	0.509327
0.662473	0.823322		0.728613	0.704713
0.791192	0.808711		0.779049	0.733431
0.936897	0.790061		0.76089	0.708131
1.00821	0.834158		0.378912	0.428351
0.781291	0.849644		0.346255	0.42833
0.808763	0.850305		0.732803	0.725479
0.671441	0.835898		0.739194	0.727946
1.04474	0.832596		0.736924	0.734776
0.806048	0.809754		0.40419	0.470443
0.69211	0.823422		0.79611	0.731135
0.649953	0.847805		0.76154	0.712692
0.690357	0.842223		0.315743	0.476176
0.632545	0.833021		0.747794	0.687364
0.761859	0.82095		0.774632	0.741787
0.978949	0.830885		0.759965	0.698467
0.734388	0.7936		0.768933	0.729726
0.781574	0.795548		0.768568	0.682512
0.923307	0.831976		0.706313	0.711853
1.00317	0.815812		0.674012	0.688626
0.933883	0.8442		0.553762	0.458853
1.13984	0.798843		0.579959	0.688834
0.928516	0.850858		0.57866	0.4817
0.74614	0.804327		0.687097	0.721929
0.801076	0.837369		0.578884	0.545489
0.656324	0.831726		0.659002	0.703591
0.701433	0.845859		0.561691	0.716817
0.655122	0.859377		0.78732	0.70519
0.652199	0.796113		0.460231	0.489061
0.780343	0.837963		0.353509	0.477235
1.04414	0.807843		0.736369	0.698196
0.745906	0.84161		0.615998	0.673376
0.85253	0.829687		0.642512	0.56483
0.641915	0.82991		0.658861	0.691573
0.987293	0.821364		0.795084	0.708742
0.854286	0.82941		0.6974	0.620871
0.883899	0.833524		0.32117	0.370267
1.03376	0.807593		0.586287	0.53265
0.603679	0.839291		0.448821	0.628732
1.03022	0.833653		0.692889	0.6989
0.711479	0.823807		0.686066	0.548738
1.04901	0.833423		0.490243	0.368488
0.75454	0.803727		0.748449	0.722106
0.791302	0.827619		0.757824	0.720599
0.845491	0.810356		0.631208	0.644701
0.718674	0.815601		0.790495	0.71577
0.908515	0.837871		0.716422	0.724374
0.318768	0.537469		0.675095	0.567102
0.443551	0.509379		0.750468	0.740249
0.686443	0.541032		0.266099	0.288099
0.215478	0.44715		0.821698	0.725508
0.717478	0.54786		0.798212	0.71623
0.568284	0.509142		0.73937	0.679122
0.342302	0.518748		0.752675	0.693773
0.642047	0.532713		0.297561	0.288952
0.888931	0.610901		0.570488	0.530715
0.219371	0.476033		0.54085	0.495345
0.519913	0.516717		0.784145	0.734156
0.327591	0.470947		0.311475	0.342322
0.5113	0.509355		0.449187	0.42743
0.396357	0.505187		0.598716	0.543636
0.29974	0.476341		0.460548	0.709986
0.344867	0.484757		0.746316	0.728154
0.302486	0.463362		0.826013	0.716104
0.442129	0.493051		0.284619	0.345704
0.501371	0.428883		0.359474	0.421079
0.474723	0.470845		0.774466	0.703298
0.644621	0.537285		0.419141	0.451489
0.320371	0.469417		0.427189	0.4478
0.474383	0.499657		0.287376	0.313497
0.539638	0.492136		0.811598	0.682588
0.529016	0.517161		0.760258	0.702146
0.427845	0.438399		0.766184	0.707829
0.53424	0.507658		0.411773	0.38768
0.311533	0.431288		0.795154	0.725203
0.692709	0.542143		0.441215	0.458027
0.532185	0.493848		0.745213	0.624201
0.647129	0.551121		0.553072	0.672124
0.549361	0.493686		0.753007	0.71072
0.457662	0.480754		0.586856	0.503294
0.452406	0.506236		0.579243	0.636896
0.253101	0.446314		0.811244	0.719312
0.442701	0.486326		0.555258	0.707447
0.46517	0.477644		0.708554	0.560158
0.593848	0.519162		0.7829	0.711146
0.500433	0.498951		0.737991	0.716744
0.389686	0.483022		0.677435	0.695444
0.693622	0.527751		0.848605	0.728643
0.205165	0.574597		0.542835	0.486141
0.439261	0.511034		0.779621	0.707464
0.500498	0.511539		0.602331	0.728998
0.363031	0.489908		0.735372	0.589752
0.287004	0.455806		0.547101	0.559262
0.178037	0.531598		0.542911	0.55048
0.510232	0.488341		0.65185	0.702834
0.304073	0.444958		0.789711	0.742367
0.407219	0.512582		0.533506	0.414161
0.33154	0.440423		0.338579	0.327267
0.244761	0.484584		0.850037	0.682873
0.428095	0.483646		0.762919	0.717325
0.270074	0.493043		0.673408	0.699375
0.456274	0.499439		0.820587	0.726451
0.539985	0.49971		0.525193	0.514606
0.540057	0.51608		0.781168	0.681961
0.683044	0.511723		0.808278	0.713853
0.415468	0.534022		0.715535	0.698482
0.638054	0.541793		0.794568	0.732668
0.73841	0.545045		0.622903	0.700483
0.266781	0.425282		0.548031	0.487917
0.728813	0.531248		0.685094	0.606181
0.607201	0.567808		0.605028	0.489638
0.664577	0.530288		0.808655	0.721771
0.608149	0.499783		0.39683	0.427199
0.179641	0.53575		0.563727	0.71633
0.750183	0.568737		0.71856	0.547385
0.719207	0.530124		0.602934	0.68944
0.734808	0.512451		0.655596	0.737554
0.330433	0.448419		0.645587	0.687508
0.250416	0.488584		0.399268	0.422299
0.263225	0.470591		0.709353	0.675369
0.414915	0.530274		0.789431	0.700338
0.622507	0.513789		0.426781	0.442185
0.514827	0.454797		0.519347	0.568955
0.733859	0.555266		0.758327	0.687193
0.64164	0.526881		0.722451	0.693109
0.690024	0.520603		0.766734	0.725974
0.400389	0.482418		0.687515	0.698107
0.570425	0.533722		0.82715	0.717743
0.356909	0.536464		0.844825	0.734519
0.466122	0.505887		0.773653	0.726246
0.28771	0.510605		0.448321	0.43975
0.324734	0.486594		0.704353	0.717265
0.551097	0.482158		0.540582	0.515376
0.293519	0.450852		0.501798	0.531326
0.637788	0.522233		0.798803	0.720118
0.69732	0.55907		0.751795	0.715135
0.500979	0.548731		0.382483	0.418205
0.385955	0.482045		0.681235	0.581199
0.699571	0.57793		0.737797	0.724756
0.636776	0.518538		0.752355	0.70396
0.635719	0.472732		0.709102	0.527423
0.521837	0.541104		0.613759	0.521098
0.378051	0.464398		0.803308	0.707362
0.360454	0.51414		0.71946	0.692606
0.213762	0.513144		0.309524	0.311323
0.873655	0.598857		0.468778	0.609464
0.733477	0.542758		0.503044	0.522359
0.248358	0.485538		0.47265	0.486388
0.503519	0.4931		0.567916	0.616566
0.886367	0.587087		0.471045	0.555548
0.822662	0.584057		0.556445	0.612832
0.478856	0.486843		0.607562	0.551501
0.158542	0.489736		0.627819	0.612196
0.305068	0.426452		0.602998	0.61401
0.3779	0.432807		0.517512	0.529173
0.601226	0.489795		0.625043	0.59983
0.506145	0.518733		0.564087	0.635502
0.561936	0.523073		0.487414	0.584444
0.585942	0.522623		0.594613	0.58657
0.531637	0.475316		0.458695	0.50266
0.445238	0.514678		0.657186	0.615484
0.563213	0.490411		0.639435	0.596313
0.413299	0.488009		0.657083	0.631909
0.754726	0.508818		0.476665	0.533857
0.148484	0.518323		0.543335	0.603997
0.438316	0.535995		0.625636	0.634786
0.618392	0.5253		0.600397	0.596784
0.454501	0.488823		0.53389	0.578701
0.790994	0.581868		0.630353	0.590141
0.634024	0.516779		0.624715	0.545087
0.338582	0.444622		0.614257	0.599034
0.573	0.485856		0.618369	0.627928
0.768475	0.56302		0.624913	0.60364
0.613062	0.529519		0.594263	0.621714
0.311699	0.44922		0.597873	0.604755
0.296063	0.473735		0.597222	0.549284
0.642698	0.505689		0.593171	0.553103
0.424621	0.527959		0.616066	0.603459
0.349763	0.535662		0.637178	0.611651
0.164381	0.482691		0.450301	0.520429
0.636943	0.525504		0.614361	0.570585
0.757616	0.559803		0.657081	0.605589
0.755471	0.536884		0.663074	0.627365
0.438088	0.461141		0.643507	0.626487
0.856729	0.578062		0.645617	0.637295
0.332758	0.510434		0.596095	0.636033
0.55483	0.475794		0.538821	0.585576
0.628378	0.496907		0.581501	0.532609
0.689237	0.53528		0.608061	0.616015
0.82809	0.55628		0.596977	0.626505
0.752184	0.538103		0.623783	0.621631
0.446011	0.461412		0.60079	0.636363
0.603746	0.498415		0.627992	0.625853
0.809639	0.544863		0.66015	0.611658
0.418083	0.488087		0.641588	0.606775
0.650458	0.52852		0.564883	0.519983
0.738314	0.530214		0.628235	0.624786
0.771121	0.539614		0.592786	0.616148
0.212093	0.555799		0.504148	0.612978
0.437422	0.491402		0.485988	0.623529
0.720347	0.535024		0.620627	0.606797
0.764614	0.559281		0.438181	0.496987
0.533403	0.527559		0.503424	0.554472
0.247341	0.461295		0.548168	0.59615
0.414529	0.466633		0.615288	0.649053
0.577542	0.50325		0.462448	0.550811
0.345392	0.429751		0.612106	0.596103
0.709874	0.574304		0.482746	0.55084
0.679127	0.541161		0.607654	0.608264
0.631843	0.654979		0.602227	0.627609
0.699907	0.63006		0.654332	0.625521
0.658529	0.634821		0.58941	0.587448
0.702276	0.609509		0.587497	0.591491
0.678659	0.639589		0.592819	0.585203
0.517487	0.612861		0.530894	0.554232
0.626431	0.592813		0.604543	0.582753
0.537043	0.618233		0.630964	0.608338
0.64686	0.650915		0.594905	0.562083
0.458793	0.600452		0.527362	0.563759
0.509802	0.620736		0.582513	0.565302
0.678648	0.632848		0.563224	0.584362
0.535704	0.592846		0.661465	0.619446
0.814972	0.674305		0.665439	0.637517
0.659213	0.598435		0.583653	0.567096
0.673026	0.637615		0.609136	0.595332
0.703979	0.652103		0.652056	0.554711
0.507912	0.629689		0.582422	0.610711
0.639572	0.628128		0.60392	0.623665
0.453475	0.608516		0.566247	0.599821
0.666424	0.652472		0.652244	0.615084
0.621396	0.64318		0.636872	0.626132
0.758429	0.644011		0.623845	0.606606
0.663078	0.634573		0.594171	0.616122
0.602047	0.607402		0.634408	0.599648
0.747268	0.635681		0.664548	0.617296
0.764722	0.659936		0.628113	0.630905
0.49684	0.622873		0.586036	0.620983
0.532122	0.622586		0.633409	0.629848
0.755928	0.667052		0.673683	0.596022
0.485087	0.613619		0.580453	0.611928
0.811214	0.680066		0.614704	0.583121
0.44422	0.640646		0.587288	0.591064
0.538049	0.642162		0.474278	0.499869
0.439182	0.639565		0.536649	0.586564
0.51169	0.599461		0.636288	0.592881
0.602994	0.645198		0.594128	0.581994
0.756303	0.716078		0.63863	0.640196
0.589832	0.642055		0.597034	0.571757
0.47118	0.595068		0.603148	0.603126
0.550296	0.616787		0.432418	0.504332
0.568461	0.5864		0.536036	0.637914
0.743788	0.684506		0.62505	0.590155
0.641529	0.624823		0.639817	0.626447
0.461502	0.607689		0.612276	0.616127
0.539669	0.615417		0.499571	0.514371
0.469749	0.606217		0.646	0.60197
0.664473	0.667211		0.642739	0.635916
0.606436	0.669086		0.609801	0.598518
0.58186	0.639131		0.637474	0.610303
0.720576	0.677603		0.567973	0.549873
0.757669	0.656706		0.650116	0.585471
0.563819	0.605643		0.602294	0.52937
0.487998	0.645166		0.508838	0.526179
0.674503	0.666707		0.616345	0.595349
0.542734	0.63919		0.547204	0.650123
0.583391	0.625789		0.505095	0.604589
0.66934	0.629761		0.631494	0.597221
0.498246	0.59441		0.592792	0.599754
0.571295	0.59855		0.594714	0.608659
0.551548	0.633626		0.667955	0.617037
0.71405	0.680626		0.592418	0.612184
0.883529	0.689274		0.640273	0.611795
0.629708	0.61027		0.666369	0.620638
0.58203	0.610789		0.674749	0.629162
0.730066	0.616352		0.653154	0.6102
0.689006	0.62633		0.467071	0.566037
0.500319	0.639002		0.509339	0.584
0.708463	0.634879		0.491292	0.509869
0.585943	0.643686		0.654053	0.609627
0.855614	0.690558		0.592184	0.570109
0.630291	0.628593		0.658354	0.609289
0.581914	0.635598		0.677543	0.631809
0.660128	0.628612		0.517932	0.580562
0.557783	0.615637		0.586873	0.573084
0.588512	0.656069		0.676734	0.617833
0.729663	0.688814		0.633759	0.620378
0.693223	0.666716		0.525501	0.534041
0.545156	0.594667		0.603615	0.630991
0.780495	0.667318		0.476015	0.492853
0.50046	0.623445		0.636405	0.617474
0.614932	0.620015		0.614653	0.611315
0.701071	0.639573		0.488864	0.557336
0.591758	0.603929		0.626309	0.605868
0.824233	0.675594		0.546354	0.59139
0.740399	0.643069		0.63062	0.612301
0.76615	0.657715		0.566411	0.593294
0.478308	0.598244		0.463494	0.539218
0.797565	0.732551		0.455019	0.488818
0.569251	0.627548		0.449245	0.521472
0.670869	0.598553		0.549659	0.523794
0.817059	0.685514		0.669772	0.61045
0.784763	0.650941		0.541591	0.571458
0.578406	0.611125		0.627392	0.618767
0.545191	0.612093		0.491645	0.605291
0.534316	0.629603		0.46304	0.500949
0.711071	0.745769		0.612194	0.61696
0.64622	0.632953		0.493924	0.571573
0.659767	0.64749		0.610832	0.61174
0.502679	0.611157		0.624996	0.550101
0.751919	0.680881		0.518465	0.566396
0.388165	0.609161		0.46129	0.521953
0.584741	0.641846		0.650016	0.619277
0.692645	0.645864		0.599676	0.591205
0.730251	0.674096		0.500845	0.568449
0.715307	0.645136		0.50037	0.578006
0.659086	0.620768		0.452909	0.486659
0.588101	0.601182		0.647539	0.618228
0.504801	0.603874		0.513973	0.544831
0.524129	0.582936		0.671623	0.636497
0.677417	0.627483		0.579002	0.599755
0.64092	0.658844		0.611031	0.580114
0.701186	0.646789		0.661536	0.622638
0.554644	0.613272		0.647515	0.600167
0.588228	0.6134		0.627818	0.60608
0.694774	0.650607		0.452488	0.542284
0.591492	0.609055		0.480539	0.556114
0.62001	0.65033		0.618043	0.626516
0.64199	0.649767		0.619332	0.6317
0.807895	0.665054		0.6421	0.6088
0.478755	0.58101		0.612616	0.608699
0.630238	0.615258		0.58865	0.562445
0.610294	0.652286		0.602376	0.610567
0.640124	0.575209		0.516201	0.552677
0.540803	0.619159		0.585412	0.58354
0.711711	0.697643		0.661296	0.623962
0.675171	0.647528		0.655076	0.607561
0.506641	0.607408		0.525863	0.568599
0.495276	0.617692		0.479372	0.513839
0.582554	0.598552		0.576229	0.604694
0.663619	0.649102		0.575288	0.539686
0.623191	0.639647		0.620448	0.617944
0.826869	0.705575		0.660807	0.617466
0.693624	0.621172		0.640118	0.648843
0.707153	0.646805		0.656608	0.620621
0.613571	0.643354		0.62528	0.604301
0.844357	0.69156		0.662352	0.613878
0.76129	0.697826		0.663417	0.623
0.559841	0.638531		0.447881	0.519503
0.523757	0.602595		0.645594	0.622293
0.697481	0.664938		0.572239	0.539701
0.838178	0.69114		0.556944	0.591209
0.532472	0.59683		0.611008	0.646717
0.525261	0.602921		0.608976	0.613374
0.731772	0.662147		0.616731	0.618248
0.867209	0.684801		0.509536	0.5774
0.871181	0.709565		0.609115	0.628723
0.768887	0.650535		0.542723	0.607561
0.93255	0.68299		0.632684	0.547087
0.653027	0.59973		0.65997	0.613051
0.788453	0.697079		0.502423	0.517443
0.694074	0.64117		0.641425	0.608006
0.542181	0.59608		0.626628	0.618083
0.632578	0.637299		0.566341	0.59395
0.688914	0.635143		0.606651	0.63785
0.790877	0.7013		0.515621	0.546701
0.543755	0.617877		0.492057	0.535782
0.910177	0.696106		0.625001	0.598476
0.774796	0.715707		0.526867	0.547703
0.548903	0.622994		0.631541	0.627495
0.715612	0.6405		0.632856	0.616841
0.976576	0.951597		0.472324	0.509531
0.893857	0.948987		0.529009	0.583189
0.996237	0.952343		0.613831	0.633764
0.904065	0.926332		0.646352	0.627979
0.906574	0.941284		0.618831	0.627467
0.969588	0.936045		0.576098	0.607459
0.937388	0.94255		0.653525	0.632904
0.862518	0.938179		0.600129	0.61402
0.938137	0.965708		0.628724	0.604025
1.00592	0.95936		0.510763	0.491897
0.943731	0.950618		0.614111	0.552196
0.922322	0.951967		0.631099	0.610874
0.896983	0.930983		0.645411	0.598093
0.96017	0.954983		0.608973	0.621992
0.900249	0.929172		0.660632	0.607199
0.972138	0.958724		0.794368	0.804763
0.964377	0.936907		0.721001	0.795194
0.907225	0.952857		0.940751	0.805583
0.881622	0.954524		0.87772	0.79716
0.932665	0.974033		0.511716	0.840599
0.919498	0.925368		0.586844	0.803258
0.84561	0.936736		0.649061	0.65955
0.93911	0.957337		0.30975	0.802543
0.921852	0.925926		0.341489	0.697
1.01103	0.966092		0.338088	0.616133
0.92422	0.928608		0.957323	0.821383
0.973331	0.95302		0.852237	0.778584
0.942246	0.934948		0.914651	0.802293
0.912878	0.922005		0.345777	0.773883
0.955178	0.943647		0.468014	0.780297
0.934944	0.97486		0.502065	0.603999
0.926352	0.969211		0.959763	0.81709
0.849442	0.944177		0.380982	0.766187
0.9529	0.961603		0.426664	0.77915
0.886366	0.954662		1.00109	0.814752
0.97125	0.949402		0.7437	0.754916
0.951208	0.953817		0.39271	0.823047
0.881487	0.951562		0.91292	0.81631
0.997679	0.971132		0.430227	0.583413
0.925348	0.949464		0.617517	0.490872
1.002	0.953992		0.574897	0.784616
0.938046	0.955291		0.458825	0.772366
1.01794	0.966964		0.670249	0.597055
1.03327	0.949754		0.691521	0.801006
0.985389	0.951393		0.910734	0.824865
0.869801	0.955974		0.0275394	0.895373
0.914131	0.958909		0.468666	0.476976
0.889514	0.972507		0.371379	0.56863
0.937036	0.935829		0.287751	0.721726
0.905788	0.945043		0.769244	0.772814
0.894255	0.957255		0.431354	0.589653
1.03162	0.985921		0.873804	0.81346
0.917955	0.931844		0.811665	0.797149
0.971482	0.937386		0.838673	0.729435
0.934387	0.934712		0.488413	0.6304
0.995145	0.954826		0.614296	0.477789
0.925412	0.937933		0.625474	0.558284
0.948774	0.949521		0.533101	0.728352
0.950384	0.935274		0.842377	0.821451
1.03659	0.953101		0.975531	0.829166
1.02337	0.969471		0.938026	0.799069
0.900233	0.929853		0.504238	0.500204
0.911933	0.941198		0.352098	0.482298
0.900984	0.965421		0.615764	0.592049
0.910995	0.948779		0.985837	0.824382
1.01201	0.945575		0.556496	0.702011
0.843304	0.948448		0.935871	0.72698
0.890875	0.956703		0.768258	0.76158
1.01013	0.936542		0.772024	0.713189
0.929625	0.946556		0.786281	0.799856
0.896739	0.960594		0.682877	0.755346
1.05346	0.958991		0.55085	0.732575
0.998266	0.954818		0.445364	0.769624
0.967784	0.948377		0.778875	0.793972
0.918756	0.94774		0.959818	0.815981
0.937978	0.972093		0.331372	0.620945
1.00699	0.966184		1.0155	0.814498
0.932129	0.951463		0.841194	0.79755
0.914008	0.960269		0.958439	0.81164
0.936409	0.928224		0.710997	0.680293
1.0534	0.962158		0.576822	0.819295
1.06692	0.952244		1.00215	0.820202
0.878441	0.925647		0.890166	0.822165
1.04436	0.95689		0.708023	0.768642
0.911685	0.935305		0.519148	0.670025
1.01359	0.935808		0.630342	0.790148
0.909481	0.948365		0.911222	0.74469
0.97602	0.962679		0.884629	0.802814
0.933063	0.919453		0.873167	0.77802
0.928534	0.946549		0.332164	0.76937
0.924306	0.935976		0.89107	0.797967
0.967885	0.943556		0.999847	0.789894
0.946073	0.929279		0.965654	0.772603
0.90737	0.943983		0.946654	0.732848
0.959892	0.938569		0.205616	0.702851
0.925871	0.950019		0.829766	0.786324
1.04869	0.961361		0.389448	0.614814
0.980421	0.958833		0.994839	0.799801
1.05776	0.975118		0.904372	0.722919
1.02173	0.954569		0.935302	0.781176
0.951447	0.926929		0.994576	0.833054
0.939861	0.940594		0.687826	0.747035
0.963829	0.950988		0.794028	0.770241
0.981136	0.950491		0.839144	0.77458
0.917282	0.946204		0.522572	0.734295
0.902286	0.954739		0.42852	0.741204
0.926617	0.954527		0.946567	0.818874
1.01885	0.959791		0.412517	0.519453
0.974097	0.954506		0.651382	0.711274
0.919596	0.969916		0.958056	0.752503
0.954901	0.956824		0.833286	0.801921
0.953823	0.94353		0.614631	0.76627
0.905411	0.927704		1.01087	0.80895
0.98018	0.952984		0.768539	0.7996
1.0189	0.974214		0.391065	0.707619
0.986515	0.955985		0.589368	0.57474
0.889278	0.931049		0.546356	0.522536
1.00444	0.975394		0.818044	0.79413
0.975031	0.953675		0.999498	0.827619
0.986527	0.958836		0.963236	0.821572
1.04746	0.982145		0.979	0.808255
1.04318	0.961816		0.591062	0.812651
0.947082	0.935473		0.445509	0.744788
0.966061	0.950449		0.857827	0.703393
0.996401	0.970052		0.604469	0.621345
1.00571	0.955174		0.529233	0.606473
0.938177	0.953939		0.960719	0.821266
0.914369	0.952355		0.64261	0.786006
0.931285	0.956342		0.861719	0.818484
1.0094	0.940628		0.187104	0.746458
1.00441	0.957118		1.02604	0.825984
0.90095	0.919549		0.782565	0.602626
1.01665	0.959031		0.944298	0.822564
0.952725	0.964297		0.602838	0.742363
1.00674	0.957405		0.943485	0.796043
0.904801	0.943225		0.557708	0.539997
0.980418	0.942463		0.719294	0.741059
0.904434	0.948842		0.828966	0.787328
0.903608	0.944442		0.573492	0.821564
0.939489	0.956064		1.02046	0.825758
0.923674	0.945981		0.895623	0.788511
0.96644	0.92315		0.990845	0.747537
0.862012	0.933726		0.318834	0.453371
0.904463	0.948121		1.02607	0.83204
0.959527	0.972787		1.01812	0.799788
0.876293	0.914384		0.994264	0.824997
0.923207	0.96429		0.820783	0.785126
0.918723	0.952776		0.673356	0.767585
1.04204	0.983489		0.756299	0.69373
0.905898	0.942417		0.992537	0.79361
0.99283	0.956153		0.980833	0.707375
0.916079	0.955351		0.390635	0.526864
1.00172	0.960685		0.980205	0.815501
0.801828	0.800971		0.884106	0.804022
0.865508	0.814748		0.530192	0.740417
0.86478	0.793539		0.680179	0.617163
0.762604	0.785613		0.868306	0.801076
0.868104	0.810372		0.921291	0.812208
0.843744	0.803978		0.939382	0.734565
0.948714	0.810312		0.520055	0.571462
0.90465	0.83093		0.823052	0.809952
0.866979	0.842065		0.863538	0.800359
0.936209	0.80945		1.00303	0.808889
0.669741	0.80372		0.423833	0.516368
0.704991	0.787748		0.761961	0.809405
0.860561	0.827999		0.687346	0.773652
0.79088	0.807734		0.53342	0.586268
0.91496	0.828446		0.708664	0.817261
0.968881	0.802064		0.969836	0.824092
0.776051	0.796232		0.959847	0.818703
0.834284	0.81729		0.40913	0.435591
0.928787	0.829814		0.819105	0.808104
0.802571	0.797897		0.985056	0.787918
0.628779	0.795275		0.950077	0.818489
0.854127	0.799035		1.0079	0.806257
0.71757	0.805603		0.936623	0.780924
0.87341	0.78963		0.905569	0.813877
0.7733	0.789587		1.00366	0.825477
0.697328	0.78309		0.957096	0.707908
0.763477	0.77577		0.488399	0.604846
0.888362	0.804478		0.922463	0.828502
0.786122	0.817552		0.551649	0.833971
0.676683	0.811131		0.946293	0.777634
0.76086	0.802415		0.918562	0.706146
0.719577	0.781198		0.373539	0.481765
0.647202	0.791515		0.702851	0.752336
0.886817	0.776596		1.01465	0.812145
0.674403	0.784879		0.456733	0.744665
0.692599	0.769205		1.00196	0.809463
0.764718	0.801096		0.934162	0.815744
0.708937	0.820803		0.441418	0.530704
0.656913	0.771792		0.891707	0.822698
0.846796	0.78688		0.866663	0.804319
0.915456	0.816413		0.844678	0.661503
0.74731	0.787656		0.35012	0.521328
0.814735	0.79062		0.442276	0.636826
0.804158	0.780778		0.4905	0.805777
0.703272	0.807337		0.899157	0.814527
0.88943	0.790895		0.919517	0.81143
0.639316	0.770174		1.00147	0.794282
0.914933	0.820405		0.461747	0.49648
0.864808	0.770761		1.01717	0.810282
0.837196	0.816168		0.954316	0.829157
0.881839	0.811193		0.784616	0.638538
0.714616	0.762985		0.333983	0.500618
0.841811	0.828487		1.01753	0.803988
0.795036	0.81249		0.859807	0.754997
0.885044	0.801647		1.02527	0.833433
0.759238	0.795815		0.927689	0.81773
0.776053	0.786362		0.686899	0.814754
0.774293	0.801467		1.02496	0.829396
0.943491	0.828264		0.517614	0.578037
0.752529	0.808289		0.299692	0.627103
0.869131	0.801331		0.722678	0.765051
0.645531	0.807029		0.969378	0.807412
0.633843	0.790296		0.667196	0.581274
0.688598	0.806851		0.988184	0.811668
0.759235	0.791116		0.901738	0.797377
0.653217	0.788577		0.881902	0.797608
0.725804	0.835314		1.00881	0.811638
0.936732	0.836804		0.7799	0.710672
0.686834	0.77878		0.58991	0.631452
0.836952	0.807231		0.865626	0.752054
0.774346	0.808623		1.01265	0.816264
0.774036	0.784583		0.889355	0.720712
0.887727	0.809423		0.953734	0.803246
0.905558	0.812759		0.811251	0.777372
0.73409	0.766811		0.944358	0.7512
0.784829	0.782939		1.00291	0.821316
0.98561	0.804598		0.989086	0.803639
0.874704	0.797079		0.518751	0.539987
0.840491	0.81608		0.411925	0.56411
0.769128	0.775089		0.786512	0.769619
0.71453	0.782979		0.794829	0.742159
0.903093	0.813173		0.775319	0.804555
0.750288	0.765862		0.410086	0.498605
0.913208	0.827021		0.788905	0.628453
0.90978	0.822848		0.98638	0.77922
0.758574	0.768577		0.496965	0.511957
0.658836	0.777603		0.771288	0.829669
0.784184	0.806874		0.980599	0.843854
0.929664	0.802775		0.785449	0.798048
0.88316	0.802599		0.454762	0.580427
0.876349	0.778913		0.822543	0.643346
0.97834	0.808503		0.6069	0.608225
0.822045	0.809237		0.651637	0.787132
0.681159	0.789353		0.647784	0.61277
0.902249	0.825641		0.827913	0.781282
0.867286	0.816247		0.757093	0.761828
0.836235	0.798257		0.797002	0.638142
0.77532	0.796024		0.526807	0.683291
0.664717	0.798077		0.509506	0.739655
0.752272	0.802414		0.840855	0.807591
0.930014	0.780538		0.427351	0.593088
0.77105	0.808668		1.00557	0.80336
0.79359	0.774023		0.465901	0.563728
0.759915	0.796175		0.741319	0.798662
0.732866	0.788714		0.573043	0.685447
0.758743	0.815352		0.628589	0.611329
0.70703	0.786528		0.540024	0.620541
0.725572	0.783555		0.494071	0.518724
0.767356	0.782242		0.573112	0.650849
0.871396	0.804491		0.601364	0.719626
0.880524	0.822276		0.537464	0.535928
0.858734	0.801102		0.750647	0.738012
0.783736	0.785329		0.464319	0.837087
0.888632	0.823327		0.829366	0.791698
0.905586	0.830861		0.775166	0.785293
0.900996	0.800233		0.548552	0.652812
0.865843	0.79914		0.498191	0.541199
0.745621	0.822819		0.751245	0.818259
0.841445	0.798804		0.898813	0.744387
0.920739	0.799903		0.421523	0.644737
0.727662	0.811688		0.591775	0.676894
0.903389	0.796546		0.530952	0.567224
0.812961	0.795515		0.494338	0.730694
0.712275	0.782557		0.858861	0.795977
0.850515	0.794788		0.412796	0.689782
0.848692	0.803665		0.568974	0.605473
0.801192	0.808479		0.678498	0.741638
0.787386	0.798293		0.441692	0.5883
0.673125	0.810184		0.723671	0.828553
0.96771	0.802356		0.467816	0.612879
0.642374	0.825105		0.763069	0.757848
0.846114	0.792815		0.363825	0.721763
0.771087	0.797883		0.551646	0.669639
0.890385	0.825333		0.402357	0.509584
0.888653	0.821057		0.684412	0.636929
0.67205	0.814671		0.71021	0.719192
0.704814	0.813298		0.78098	0.727958
0.82818	0.8008		0.575695	0.626343
0.731584	0.825056		0.839186	0.69105
0.800268	0.813364		0.690586	0.740747
0.761719	0.785393		0.597757	0.782001
0.685406	0.774398		0.413708	0.676053
0.738303	0.800214		0.484827	0.719978
0.693803	0.81546		0.531694	0.792573
0.905474	0.812934		0.907329	0.736136
0.637705	0.790516		0.858336	0.787993
0.845723	0.797145		0.712009	0.739658
0.883142	0.799222		0.777579	0.725171
0.671744	0.799872		0.693648	0.73845
0.900501	0.801031		0.567248	0.596121
0.882461	0.801234		0.770416	0.727673
0.858927	0.824848		0.937242	0.799984
0.764761	0.810791		0.593296	0.735748
0.724275	0.798741		0.726886	0.688173
0.815651	0.804144		0.920086	0.771083
0.91432	0.823797		0.706313	0.737612
0.675858	0.800921		0.916507	0.776889
0.762772	0.776519		0.461295	0.785406
0.923573	0.794887		0.64472	0.670693
0.858929	0.773062		0.617831	0.600324
0.728132	0.792754		0.744394	0.668126
0.805969	0.805789		0.496293	0.568292
0.699746	0.781927		0.523804	0.545746
0.901847	0.814535		0.6406	0.739666
0.772031	0.770423		0.857277	0.739025
0.880282	0.832989		0.918245	0.814149
0.751245	0.695605		0.899765	0.818385
0.72776	0.73439		0.79355	0.660549
0.845433	0.753575		0.485758	0.722872
0.792478	0.736299		0.701367	0.73867
0.613579	0.690675		0.371303	0.585895
0.741055	0.695196		0.494734	0.815776
0.600899	0.691614		0.815923	0.706523
0.706288	0.74631		0.469475	0.66126
0.632892	0.723013		0.821285	0.7001
0.788689	0.744411		0.775148	0.745416
0.602201	0.713416		0.448172	0.756006
0.636818	0.721071		0.604057	0.709196
0.653445	0.663733		0.570586	0.673071
0.724811	0.757121		0.675966	0.720771
[truncated: 4,722 more rows]

## Sheet: SupFig 7
logit Confidence	Theta	K	Subject Nr
0.458061	0.608768	3.51385	1
1.981	1.11148	4.81982	1
1.03609	0.733543	3.87108	1
-0.52702	0.0806345	2.62464	1
0.668894	0.662082	3.52543	1
1.12184	0.859356	3.90177	1
0.0259755	0.281145	2.61959	1
0.817583	0.649235	3.58081	1
0.568982	0.82481	3.75234	1
0.476339	0.604676	3.37528	1
-0.0736263	0.348762	3.12319	1
-0.00432901	0.236672	2.59382	1
1.34487	0.861874	3.87218	1
0.772136	0.655928	3.09346	1
0.426252	0.62575	3.80061	1
1.22995	0.840908	3.53474	1
6.82763	2.6797	6.26623	1
1.59393	1.06178	4.022	1
0.130053	0.411849	3.45916	1
1.08137	0.832362	3.9594	1
0.722513	0.692714	3.53301	1
1.31219	0.895989	3.80576	1
0.777147	0.521761	2.87006	1
1.116	0.915624	3.81925	1
1.21149	0.762377	3.31683	1
1.20538	0.719232	3.69993	1
0.117016	0.425736	2.87322	1
0.0519597	0.265221	2.87688	1
1.2801	0.794411	3.83057	1
1.35812	0.955226	4.65001	1
0.817583	0.593529	3.41853	1
1.22378	1.10038	4.92236	1
6.82763	2.76469	6.07261	1
1.60944	1.0823	3.33804	1
0.767133	0.794821	4.50581	1
1.00828	0.901657	4.07643	1
1.9912	1.2432	4.87965	1
1.19929	0.809778	3.84671	1
1.23614	0.84099	3.37278	1
0.707793	0.715941	3.30357	1
0.0346355	0.298359	2.66135	1
0.85349	1.05406	4.10749	1
2.34252	1.31824	5.00282	1
1.97088	0.952131	4.45025	1
0.664066	0.624766	3.33279	1
1.17512	1.20125	4.42831	1
1.17512	1.27486	4.77131	1
1.3782	0.919862	4.82196	1
0.0692918	0.442379	3.71253	1
0.884685	0.852679	3.80492	1
0.592504	0.631397	4.04557	1
2.31575	1.23066	4.61413	1
1.21762	0.839635	4.40538	1
0.644829	0.522094	3.05192	1
0.147453	0.784797	3.85679	1
2.15466	1.35595	4.37328	1
1.96084	1.01727	3.74383	1
0.0562919	0.583336	3.90195	1
0.0346355	0.658678	4.36461	1
1.00828	0.827017	4.17525	1
-0.0909718	0.293239	3.35269	1
0.300952	0.641014	3.36937	1
0.426252	0.521214	3.80706	1
1.3782	0.879188	3.91834	1
1.47524	1.04365	4.77358	1
1.37148	0.949616	4.28957	1
2.42657	1.20363	5.04161	1
0.554942	0.536066	3.90589	1
1.86433	1.29613	4.64724	1
1.61725	0.848607	5.01932	1
1.58624	1.06089	4.92142	1
-0.412685	0.161152	2.82915	1
0.772136	0.746041	4.37559	1
1.17512	0.914697	4.26709	1
0.916291	0.744369	3.62386	1
1.4122	1.01099	4.63237	1
1.12184	1.06186	4.16783	1
1.12184	1.21826	4.76069	1
1.66501	1.05112	4.46199	1
1.981	1.28785	5.14565	1
1.57097	0.945577	4.25277	1
1.35812	1.08755	4.76451	1
0.00865806	0.290108	3.75907	1
1.72277	1.03914	4.30954	1
0.0606246	0.445745	4.01038	1
1.79176	1.01918	4.45623	1
0.0649579	0.523436	3.68219	1
-0.444402	0.150573	2.49496	1
-0.517758	0.29684	3.89389	1
0.44895	0.643381	3.18231	1
3.04452	1.58279	5.09944	1
0.97538	0.649477	3.31894	1
1.20538	1.01447	4.7349	1
2.2388	1.36021	5.01179	1
0.848329	0.568237	4.70234	1
0.564296	0.966132	4.73241	1
0.82779	0.691235	3.82162	1
1.97088	1.32214	4.17552	1
0.991769	0.646023	4.99235	1
2.54875	1.33062	4.58373	1
-0.693147	0.32953	3.72524	1
2.51699	1.59497	5.49937	1
-0.44895	0.185447	3.73664	1
-1.82757	-0.141347	3.66009	1
1.11019	1.13924	4.40864	1
-0.583076	0.178978	3.70233	1
-0.13875	0.380429	3.83017	1
1.83667	0.967908	5.12966	1
0.513135	0.67295	4.39048	1
1.31219	0.974667	4.72992	1
2.45595	1.26242	4.53687	1
1.80063	0.868961	3.85024	1
1.24859	0.978451	5.23502	1
1.82757	1.32013	4.78113	1
0.559616	0.645394	3.77787	1
2.50144	1.4307	4.85301	1
0.426252	0.533345	4.46699	1
-0.0779615	0.614549	4.15875	1
2.12026	1.00934	4.14198	1
1.13943	1.11575	4.32316	1
0.905709	0.946703	4.5165	1
0.932255	0.943627	4.52049	1
-0.480921	0.469056	4.08114	1
1.54088	1.15926	4.74647	1
-1.24236	0.0342551	3.39968	1
-0.722513	0.267857	3.65095	1
1.72277	0.916193	4.27947	1
0.654433	0.684778	3.57547	1
-0.0562919	0.703161	4.42406	1
2.45595	1.23126	5.02662	1
0.385662	0.744707	4.23678	1
0.9216	0.814061	3.92254	1
6.82763	2.79291	6.7661	1
0.843178	0.60417	4.01843	1
6.82763	2.69265	6.19178	1
0.204169	0.532545	4.18419	1
0.44895	0.344539	4.60121	1
1.22995	0.688577	4.88414	1
0.381172	0.955865	4.35011	1
0.151806	0.787692	4.34865	1
0.480921	0.633725	3.4655	1
1.75684	0.871731	4.54738	1
3.23475	1.57549	5.03361	1
1.00828	1.07602	4.87967	1
2.00148	1.20505	3.90845	1
1.4824	0.90747	4.56892	1
1.96084	1.25291	3.97312	1
1.09861	0.832231	4.38763	1
2.19003	1.22019	5.34853	1
0.467191	0.546442	4.51094	1
0	0.517216	3.59291	1
1.13943	1.22872	4.84361	1
1.426	1.03123	4.95528	1
0.900435	0.847163	4.47183	1
1.15719	0.932121	4.87661	1
1.53345	1.12815	4.9611	1
-0.717598	0.126859	3.4411	1
-0.191055	0.306761	3.4301	1
1.26113	0.51798	4.82491	1
1.16315	1.06077	4.52539	1
1.64892	1.0764	6.0489	2
-0.884685	0.641936	4.32629	2
0.900435	0.938104	5.21155	2
0.895174	0.883095	5.09036	2
-2.28956	0.394369	3.45834	2
1.78295	1.00909	5.13316	2
1.26743	0.919799	5.05959	2
1.19929	0.953244	5.52348	2
0.959111	0.897609	5.20704	2
-0.230452	0.696355	4.55726	2
0.959111	0.959414	5.468	2
-0.698021	0.692921	4.45653	2
0.160517	0.796408	4.75325	2
-1.93115	0.439225	3.84546	2
0.606693	0.855161	4.78429	2
-1.16315	0.563137	3.80186	2
0.467191	0.888464	5.29321	2
1.11019	0.976026	5.31448	2
0.717598	0.802805	4.99907	2
-1.07566	0.511119	3.60496	2
1.24236	0.900297	4.60203	2
1.22378	0.941722	5.11909	2
0.038966	0.758414	4.15083	2
0.678572	0.890922	5.38489	2
-0.782168	0.553361	3.907	2
1.08137	0.80096	3.85451	2
1.25485	1.02318	5.44568	2
1.31219	0.965998	5.60309	2
-0.130053	0.798522	5.06874	2
2.45595	1.15281	5.93714	2
0.390156	0.801985	4.50737	2
2.09784	1.08995	4.98443	2
0.536305	0.847218	5.13083	2
0.408171	0.84299	4.71793	2
-0.199796	0.711126	4.22244	2
1.05296	0.908668	4.69147	2
-0.698021	0.617228	3.63395	2
1.19322	1.00852	6.08103	2
-1.75684	0.439211	3.47137	2
0.568982	0.829379	4.59712	2
-0.889924	0.767331	5.09193	2
1.44692	0.937005	4.60983	2
2.28956	1.11531	5.54075	2
-0.0519597	0.741811	4.34042	2
0.895174	0.885273	4.62564	2
-0.777147	0.629664	4.41072	2
0.772136	0.942843	5.34564	2
1.31219	0.937855	5.11524	2
0.916291	0.927035	5.12914	2
1.12768	0.85511	4.30364	2
0.693147	0.977695	5.76212	2
-1.86433	0.396724	3.05612	2
-1.09861	0.571837	4.09266	2
-1.54088	0.440211	3.74181	2
0.787198	0.862583	5.46041	2
0.812494	0.831586	4.39107	2
2.07579	1.1283	5.81226	2
-0.426252	0.663807	4.28988	2
1.7397	1.01444	5.19338	2
1.50408	1.01759	5.65166	2
-0.305382	0.738459	4.48912	2
-2.51699	0.30581	3.08905	2
1.64892	0.990399	5.42895	2
-1.0871	0.54567	3.38999	2
1.09861	0.916611	5.4381	2
1.29928	1.00389	5.76794	2
-0.300952	0.709048	4.68795	2
0.905709	0.921729	5.06804	2
2.03281	1.08889	5.54377	2
1.80063	1.04425	5.47868	2
-1.79176	0.454795	3.56255	2
1.54088	1.11582	6.09901	2
-1.3782	0.486429	4.28422	2
-0.00432901	0.83808	5.43528	2
0.0822975	0.771239	5.06341	2
-0.35431	0.732978	5.27667	2
1.75684	0.931153	4.45803	2
2.36989	1.10146	5.40466	2
-0.226066	0.741525	4.27366	2
-0.164875	0.724128	4.83646	2
0.112673	0.822924	5.01117	2
1.01936	0.855972	4.24234	2
0.767133	0.896855	5.36038	2
-0.905709	0.532097	3.59555	2
0.471763	0.912395	4.86687	2
-0.969943	0.619646	4.66383	2
0.900435	0.98515	5.67617	2
0.0216459	0.707724	3.8912	2
0.503905	0.834828	5.18947	2
0.550274	0.852452	4.63182	2
0.683423	0.856881	5.71651	2
2.70344	1.0836	4.68528	2
1.50408	0.975974	4.8924	2
0.737308	0.778889	3.73197	2
0.807415	1.0139	5.8856	2
-0.182322	0.787087	4.94315	2
1.79176	0.996339	5.70268	2
2.51699	1.21819	6.13141	2
1.4824	0.901223	4.4474	2
-0.10399	0.694044	5.04809	2
-2.66723	0.317363	3.32407	2
2.47092	1.2094	6.31318	2
0.625706	0.856611	4.7067	2
0.942959	0.897483	4.11803	2
1.54835	0.999926	5.46976	2
-1.24236	0.624953	4.89879	2
1.43992	1.05213	5.73288	2
1.65694	1.03845	5.32879	2
-1.24236	0.549303	3.59857	2
1.13943	0.909053	4.79753	2
0.889924	0.81063	4.99834	2
-1.19929	0.504571	3.79851	2
-0.640037	0.707559	2.95712	2
1.4122	1.02589	5.59382	2
1.21149	0.944616	5.05736	2
2.99573	1.2663	6.46816	2
2.72199	1.21467	5.80995	2
1.19322	0.944448	5.47811	2
2.66723	1.17833	5.88181	2
0.0692918	0.803244	5.14017	2
0.863844	0.861634	5.62578	2
-0.191055	0.6942	5.03111	2
1.46811	1.07082	6.20328	2
-0.134401	0.649977	4.17238	2
-1.22995	0.661952	4.67942	2
-1.35812	0.592208	4.16661	2
1.18113	0.96689	5.38785	2
0.583076	0.817952	5.43262	2
1.40534	1.02213	5.61188	2
-2.35613	0.471566	3.289	2
1.39851	1.04925	5.92629	2
1.77419	1.08188	5.61119	2
1.4122	1.00772	5.55077	2
0.937601	0.879038	4.97299	2
1.40534	1.07928	5.8037	2
0.173595	0.831247	5.30926	2
1.24236	0.917953	5.46862	2
0.143101	0.775387	5.3201	2
1.08137	0.894859	5.47484	2
0.408171	0.787892	4.24184	2
2.26392	1.14917	5.925	2
2.109	1.10479	5.41764	2
0.517758	0.753479	4.22782	2
1.50408	0.976486	5.68418	2
-0.047628	0.899589	5.06155	2
-0.147453	0.749595	5.14	2
0.336472	0.849968	5.55667	2
0.323129	0.814668	5.28319	2
0.36325	0.798065	5.00392	2
0.53166	0.955108	5.70077	2
2.77951	1.17379	6.18827	2
1.57859	1.03031	5.74696	2
1.30572	0.977458	5.58287	2
0.0432968	0.803134	4.95626	2
0.889924	0.97404	5.59973	2
1.69773	1.06235	5.65264	2
0.822681	0.915769	5.83146	2
1.19929	0.999046	5.63543	2
0.884685	0.888391	4.63961	2
-0.151806	0.741965	4.78787	2
-0.0953102	0.773882	4.79447	2
1.11019	1.08511	6.00095	2
0.97538	0.964087	5.56546	2
-2.26392	0.392837	3.66392	2
0.807415	0.8919	5.3963	2
-0.318687	0.675583	4.33826	3
1.84583	1.08619	5.29661	3
0.108331	0.759338	4.63197	3
0.261215	0.618242	4.4592	3
2.50144	1.1195	5.34745	3
2.21417	1.17128	5.25738	3
-3.06975	0.113307	3.6378	3
0.991769	0.795142	4.96438	3
1.21149	0.869728	4.79087	3
1.74825	1.00935	4.90134	3
0.99726	1.02757	4.77296	3
1.78295	0.989579	4.89978	3
1.21149	0.870411	4.57752	3
0.0259755	0.660501	4.10953	3
0.742257	0.827495	4.53788	3
2.48608	1.11428	5.30672	3
3.42953	1.42578	5.70341	3
0.160517	0.695954	4.09049	3
1.67312	0.839181	4.82446	3
2.45595	1.18501	5.16973	3
0.517758	0.823305	4.54745	3
0.812494	0.668531	4.70281	3
-0.630476	0.578111	4.03273	3
0.797287	0.83284	4.6278	3
0.848329	1.03252	4.72347	3
-0.0216459	0.692103	4.5591	3
1.12768	0.773606	4.65041	3
2.28956	1.22296	5.3663	3
-0.00432901	0.672541	4.38323	3
2.44117	1.10864	4.89309	3
2.06491	1.02784	5.20761	3
0.204169	0.920955	4.64987	3
2.56495	1.3376	5.56752	3
0.274437	0.674908	4.32732	3
1.426	0.930821	4.94737	3
1.08137	0.904031	4.7975	3
1.19322	0.889584	4.75259	3
2.44117	1.16106	4.92634	3
-0.494696	0.571061	4.24605	3
0.932255	0.804923	4.70198	3
2.61496	1.24056	5.31212	3
-0.0173165	0.782779	4.60843	3
0.863844	0.998409	4.88278	3
1.426	1.01308	4.67921	3
0.345384	0.713531	4.37343	3
1.52606	1.12673	4.93969	3
3.20545	1.23387	5.16528	3
1.76549	1.00842	4.95644	3
0.485508	0.928897	4.7862	3
0.345384	0.669125	4.05923	3
1.19322	0.853255	4.66484	3
0.177957	0.476278	4.76037	3
0.583076	0.642579	4.45106	3
0.787198	0.665768	4.83806	3
1.05861	0.844666	4.46515	3
0.26562	0.674152	4.10292	3
-1.53345	0.252268	3.91569	3
1.80063	1.02159	4.99199	3
0.630476	0.902965	4.80287	3
0.782168	1.0234	4.94225	3
-0.345384	0.628305	4.55604	3
1.633	0.968586	4.83549	3
-0.0129872	0.656648	4.30183	3
0.620943	0.82952	4.43677	3
-0.0259755	0.539416	4.25067	3
0.439858	0.939067	4.64656	3
1.22378	0.898885	4.44605	3
2.27667	1.08919	5.35953	3
0.802346	0.862221	4.51588	3
-0.812494	0.393603	3.81762	3
2.90417	1.22689	5.19665	3
0.00865806	0.521799	4.21834	3
1.06427	0.968143	5.05813	3
0.742257	0.80259	4.81464	3
0.143101	0.709354	4.43123	3
-0.390156	0.580616	4.01826	3
-0.0129872	0.880551	4.69649	3
0.678572	0.791597	4.64765	3
-1.40534	0.34316	3.76529	3
0.35431	0.847178	4.66547	3
-0.503905	0.554955	4.1299	3
1.12184	1.09507	4.70389	3
2.59805	0.999879	4.62535	3
0.964521	0.830435	4.48858	3
-0.327573	0.493478	3.82226	3
0.147453	0.697958	4.35604	3
2.109	1.2337	5.38107	3
1.34487	1.09039	4.92749	3
1.31219	0.913786	4.63469	3
0.309814	0.649662	4.5432	3
0.412685	0.765579	4.50684	3
0.453503	0.878174	4.62948	3
0.732368	0.802266	4.44229	3
0.296526	0.724568	4.30544	3
-0.0346355	0.612694	3.86229	3
6.82763	1.97826	6.6581	3
0.372204	0.723747	4.2893	3
0.221683	0.622665	4.53416	3
-0.693147	0.519877	3.86112	3
1.57859	0.973727	5.01617	3
0.10399	0.700757	4.61105	3
3.23475	1.36154	5.62956	3
0.147453	0.812682	4.6881	3
3.26486	1.2663	5.34726	3
6.82763	1.9206	6.47277	3
0.471763	0.810418	4.24565	3
0.417203	0.884891	4.69497	3
0.0692918	0.893763	4.51599	3
-0.164875	0.621503	4.36464	3
0.717598	0.941455	4.78192	3
-0.336472	0.688553	4.43136	3
2.59805	1.10204	4.94752	3
0.782168	0.813267	4.47872	3
-0.10399	0.659181	3.92573	3
-0.13875	0.556228	3.79886	3
1.58624	1.08173	5.19076	3
0.635253	0.80357	4.74406	3
-0.147453	0.708205	4.188	3
-0.296526	0.488771	4.27961	3
0.0432968	0.659133	4.37142	3
0.802346	0.777031	4.67723	3
-2.21417	0.26925	3.38985	3
2.68519	1.26307	5.40517	3
0.467191	0.749583	4.3683	3
4.17439	1.49524	5.82136	3
2.04342	1.20939	5.35425	3
0.0953102	0.619482	4.51624	3
0.568982	0.688318	4.6829	3
-0.732368	0.781284	4.54266	3
0.134401	0.716423	4.56115	3
0.732368	0.88561	4.792	3
0.757156	0.921274	4.82368	3
1.84583	1.24086	5.11878	3
0.358778	0.641434	4.28741	3
0.592504	0.669815	4.5361	3
-0.00432901	0.514208	4.36433	3
-0.702903	0.49496	3.9405	3
0.376686	0.727348	4.56415	3
4.33073	1.53458	5.92805	3
-2.63212	0.262375	3.93137	3
0.283264	0.714416	4.07057	3
0.668894	0.599626	4.67232	3
3.91867	1.34446	5.19723	3
[truncated: 4,548 more rows]

[truncated: 3 more sheets: SubFig 8, SubFig 9, SubFig 10]
